# Supplementary material for: Neutrophil percentage-to-albumin ratio is an independent risk factor for MACEs in patients with acute coronary syndrome undergoing percutaneous coronary intervention
Source: Front Cardiovasc Med. 2026 Feb 5;13:1703203. doi: 10.3389/fcvm.2026.1703203 (PMC12916553; doi:10.3389/fcvm.2026.1703203)
Supplement: Supplementary file 1 [file Table1.xlsx]

## Sheet: Sheet1
姓名	白蛋白	ALB↓lt35	一支血管病变	两支病变血管	三支血管病变	UA	STEMI	NSTEMI	性别（男1，女0）	年龄	年龄gt601	年龄gt651	LA	LA增大（男gt39女gt37）	LA≤350，＞351	左室舒张末直径LVEDD	LVEDD增大男gt54女gt50	左室收缩末直径LVSDD	射血分数EF％	EF％心功能不全（男lt52女lt54）	EFlt40	EF≥500，＜501	WBC#10（3.59.5x109）	WBC↑	入院时HGB#10血红蛋白130175gL	贫血（男性lt120女性lt110）	HGB↓lt130）	PLT#10血小板125350x109	PLT↑（gt35010）	中性粒细胞绝对值1.86.3x109	中性粒细胞绝对值↑gt6.3x109	淋巴细胞绝对值1.13.2x109	淋巴细胞绝对值↓lt1.1X109	单核细胞绝对值0.10.6x109	单核细胞绝对值↑gt0.6x109	HDL（0.821.96）	NPAR	平均血小板体积MPV（fl）（7.613.2）	MPV↑gt13.2	血小板分布宽度PDW（1018）	PDW↑gt18	TCH（总胆固醇）（25.2）	TC≥5.21，lt5.20	TGm（甘油三酯）（0.51.7）	TG≥1.71，lt1.70	HDL（0.821.96）_A	HDL＜1.01，≥1.00	LDLmax（1.823.38）	LDL≥3.41，lt3.40
马静磊	44.3	0	0	0	1	0	1	0	1	31	0	0	34	0	0	50	0	35	56	0	0	0	15.69	1	158	0	0	343	0	1.3	0	4.54	0	0.93	1	1.17	1.87032	9.4	0	10.5	0	5.57	1	1.89	1	1.17	0	3.33	0
乔立强	49.4	0	1	0	0	0	1	0	1	35	0	0	#NULL!	#NULL!	0	#NULL!	#NULL!	#NULL!	#NULL!	#NULL!	#NULL!	1	12.3	1	164	0	0	195	0	1.17	0	1.34	0	0.36	0	0.71	1.92555	10.9	0	14	0	4.72	0	1.89	1	0.71	1	3.15	0
田淑敏	43.5	1	1	0	0	0	1	0	0	42	0	0	29	0	0	45	0	36	41	1	0	1	11.7	1	141	0	0	187	0	1	0	0.76	1	0.29	0	1.46	1.96483	10.9	0	12.7	0	5.16	0	2.32	1	1.46	0	2.73	0
赵学成	44.61	0	0	0	1	0	1	0	1	53	0	0	37	0	1	55	1	44	41	1	0	1	12.39	1	158	0	0	261	0	1.1	0	1.64	0	0.54	0	1.31	1.99017	9.3	0	9.8	0	5.21	1	1.44	0	1.31	0	2.98	0
刘海轩	43.48	0	1	0	0	0	1	0	1	43	0	0	37	0	1	45	0	32	56	0	0	0	13.62	1	148	0	0	255	0	1.19	0	2.29	0	1.3	1	0.97	2.00946	10.1	0	11.4	0	5.14	0	1.81	1	0.97	1	3.16	0
白永新	45.54	0	0	0	1	0	1	0	1	42	0	0	39	1	1	60	1	39	64	0	0	0	11.89	1	148	0	0	291	0	1.11	0	1.23	0	0.32	0	0.94	2.04997	9.5	0	9.8	0	5.16	0	5.15	1	0.94	1	2.86	0
段长海	37.82	0	0	0	1	0	1	0	1	56	0	0	35	0	0	50	0	33	62	0	0	0	14.5	1	162	0	0	184	0	1.15	0	2.87	0	0.95	1	1.11	2.09705	10.1	0	11.6	0	4.22	0	1.74	1	1.11	0	2.31	0
宋保全	38.06	0	0	0	1	0	1	0	1	59	0	0	40	1	1	57	1	44	47	1	0	1	12.6	1	157	0	0	179	0	1.11	0	1.1	0	0.8	1	0.87	2.31464	9.2	0	9.8	0	4.96	0	0.74	0	0.87	1	3.2	0
魏宝成	45.9	0	0	0	1	0	1	0	1	57	0	0	#NULL!	#NULL!	0	#NULL!	#NULL!	#NULL!	#NULL!	#NULL!	#NULL!	1	11.36	1	153	0	0	198	0	1.21	0	0.76	1	0.35	0	1.06	2.32057	11.1	0	13.6	0	6.17	1	4.35	1	1.06	0	3.65	1
黄宝国	38	0	1	0	0	0	1	0	1	50	0	0	42	1	1	47	0	32	61	0	0	0	12.81	1	187	0	0	188	0	1.13	0	2.11	0	0.53	0	1.58	2.32138	12.2	0	15.6	0	4.33	0	1.42	0	1.58	0	2.1	0
尹素凤	43.5	0	0	1	0	0	1	0	0	54	0	0	33	0	0	46	0	33	53	1	0	0	14.8	1	137	0	0	281	0	1.53	1	2.6	0	0.44	0	1.5	2.37651	10.5	0	13.1	0	6.98	1	2.1	1	1.5	0	4.17	1
孙瑞军	37.9	0	1	0	0	0	1	0	1	41	0	0	35	0	0	57	1	41	53	0	0	0	13.42	1	165	0	0	226	0	1.21	0	2.23	0	0.9	1	1.31	2.379	9.1	0	9.6	0	3.97	0	2.22	1	1.31	0	1.65	0
王强	41.8	0	0	1	0	0	1	0	1	52	0	0	39	1	1	60	1	48	41	1	0	1	12	1	154	0	0	142	0	1.21	0	1.14	0	0.56	0	1.14	2.41228	10.8	0	12.3	0	6.35	1	2.79	1	1.14	0	3.94	1
王长治	42.6	0	0	0	1	0	1	0	1	52	0	0	32	0	0	57	1	43	47	1	0	1	12.32	1	149	0	0	263	0	1.27	0	1.37	0	0.55	0	1.05	2.41982	10.9	0	13.1	0	4.97	0	1.51	0	1.05	0	3.23	0
范连满	39.3	0	0	0	1	0	1	0	1	54	0	0	30	0	0	58	1	45	45	1	0	1	11.8	1	131	0	0	170	0	1.13	0	1.44	0	0.22	0	1.33	2.43671	10.7	0	12.6	0	4.92	0	0.72	0	1.33	0	2.8	0
刘志杰	41.5	0	1	0	0	0	1	0	1	52	0	0	35	0	0	55	1	38	57	0	0	0	12.35	1	157	0	0	173	0	1.25	0	1.74	0	0.31	0	1.82	2.43891	11.3	0	14.8	0	6.41	1	10.73	1	1.82	0	2.6	0
朱振强	41.26	0	1	0	0	0	1	0	1	52	0	0	34	0	0	47	0	31	62	0	0	0	11.35	1	153	0	0	184	0	1.15	0	0.72	1	0.29	0	1.66	2.45569	10.9	0	12.7	0	4.23	0	0.4	0	1.66	0	2.02	0
苗旺	39.8	0	0	1	0	0	1	0	1	45	0	0	31	0	0	57	1	45	44	1	0	1	11.35	1	144	0	0	185	0	1.12	0	0.88	1	0.33	0	0.99	2.47936	12.1	0	14.9	0	4.31	0	2.17	1	0.99	1	2.33	0
王剑飞	40.7	0	0	1	0	0	0	1	1	46	0	0	37	0	1	46	0	29	68	0	0	0	11.15	1	143	0	0	170	0	1.13	0	0.81	1	0.19	0	0.92	2.49006	11.3	0	13.4	0	3.34	0	2.13	1	0.92	1	1.45	0
张国林	42.46	0	0	1	0	0	1	0	1	44	0	0	37	0	1	54	0	34	66	0	0	0	11.61	1	159	0	0	218	0	1.25	0	0.91	1	0.32	0	0.9	2.5357	10.7	0	12.4	0	3.82	0	2.01	1	0.9	1	2.14	0
张国林	42.46	0	0	1	0	0	1	0	1	72	1	1	34	0	0	53	0	33	66	0	0	0	11.61	1	159	0	0	218	0	1.25	0	0.91	1	0.32	0	0.9	2.5357	10.7	0	12.4	0	3.82	0	2.01	1	0.9	1	2.14	0
宋彦华	38.78	0	1	0	0	0	1	0	0	41	0	0	35	0	0	52	1	38	51	1	0	0	11.72	1	139	0	0	245	0	1.18	0	0.85	1	0.67	1	1.17	2.59625	11.6	0	14.6	0	5.61	1	1.54	0	1.17	0	3.4	1
张承烈	43.3	0	0	1	0	0	1	0	1	43	0	0	41	1	1	45	0	29	64	0	0	0	12.13	1	166	0	0	305	0	1.38	0	1.35	0	0.35	0	1.13	2.62743	11.1	0	14.2	0	4.86	0	2.25	1	1.13	0	2.76	0
李清	36.87	0	0	1	0	0	1	0	1	53	0	0	39	1	1	53	0	37	57	0	0	0	14.92	1	168	0	0	255	0	1.45	0	3.37	0	1.2	1	1.13	2.63588	9.7	0	10	0	6.51	1	2.18	1	1.13	0	4.09	1
宋显辉	45.7	0	1	0	0	0	1	0	1	29	0	0	39	1	1	58	1	48	35	1	1	1	14.57	1	163	0	0	244	0	1.83	0	2.77	0	0.9	1	0.89	2.74837	11.2	0	13.7	0	3.71	0	2.03	1	0.89	1	1.9	0
王金喜	30.56	1	0	0	1	0	1	0	1	77	1	1	30	0	0	38	0	29	50	1	0	0	11.78	1	114	1	1	200	0	1	0	0.84	1	0.9	1	1.26	2.7778	10.4	0	11.4	0	2.44	0	0.99	0	1.26	0	0.85	0
徐学付	35.92	0	1	0	0	0	1	0	1	55	0	0	26	0	0	49	0	37	48	1	0	1	12.37	1	164	0	0	260	1	1.24	0	1.1	0	0.96	1	1.02	2.79072	9.7	0	11.1	0	4.03	0	1.42	0	1.02	0	2.27	0
黄卫东	38	0	1	0	0	0	1	0	1	48	0	0	29	0	0	57	1	43	48	1	0	1	13.85	1	154	0	0	280	0	1.47	0	2.72	0	0.63	1	0.99	2.79308	10.8	0	13.1	0	4.33	0	1.13	0	0.99	1	2.83	0
邓贺安	39.9	0	0	0	1	0	0	1	1	52	0	0	30	0	0	55	1	39	56	0	0	0	15.5	1	163	0	0	238	0	1.75	0	3.75	0	0.92	1	#NULL!	2.82965	11	0	12.6	0	#NULL!	0	#NULL!	0	#NULL!	1	#NULL!	0
魏艳华	39.3	0	0	1	0	0	1	0	1	54	0	0	31	0	0	46	0	29	66	0	0	0	11.93	1	151	0	0	207	0	1.33	0	1.5	0	0.55	0	1.17	2.83673	10.4	0	12.5	0	4.84	0	2.16	1	1.17	0	2.69	0
李文中	45.7	0	0	1	0	0	1	0	1	53	0	0	32	0	0	49	0	34	58	0	0	0	12.81	1	169	0	0	153	0	1.67	0	1.59	0	0.47	0	0.68	2.85267	9.8	0	11.6	0	3.87	0	4.2	1	0.68	1	2.13	0
刘友	45.8	0	0	1	0	0	1	0	1	67	1	1	37	0	1	50	0	34	58	0	0	0	14.37	1	144	0	0	385	1	1.9	0	2.48	0	0.92	1	0.56	2.8869	10.8	0	12.7	0	3.27	0	1.81	1	0.56	1	1.89	0
于广通	41.3	0	0	0	1	0	0	1	1	50	0	0	31	0	0	53	0	35	63	0	0	0	11.31	1	155	0	0	133	0	1.36	0	0.58	1	0.32	0	1.17	2.91156	12	0	14.3	0	3.46	0	0.68	0	1.17	0	1.76	0
张文超	43.9	0	1	0	0	0	0	1	1	46	0	0	31	0	0	50	0	33	62	0	0	0	12.55	1	154	0	0	192	0	1.61	0	1.34	0	0.56	0	0.9	2.92225	10.5	0	12.1	0	4.21	0	2.09	1	0.9	1	2.44	0
杨柏林	43.57	0	0	1	0	0	1	0	1	54	0	0	35	0	0	48	0	33	57	0	0	0	10.89	1	138	0	0	221	0	1.39	0	0.44	1	0.6	0	1	2.92954	9.8	0	10.9	0	4.33	0	1.03	0	1	0	2.56	0
刘德礼	33.1	1	0	1	0	1	0	0	1	76	1	1	42	1	1	57	1	33	73	0	0	0	12.19	1	121	0	1	187	0	1.19	0	1.15	0	0.74	1	0.76	2.94927	12.1	0	16.4	0	6.17	1	1.92	1	0.76	1	4.14	1
李志民	37.4	0	0	1	0	0	1	0	1	45	0	0	#NULL!	#NULL!	0	#NULL!	#NULL!	#NULL!	#NULL!	#NULL!	#NULL!	1	11.55	1	138	0	0	226	0	1.28	0	0.96	1	0.3	0	0.89	2.96317	10.4	0	12	0	3.99	0	3.5	1	0.89	1	1.51	0
郝旭光	44.4	0	0	1	0	0	1	0	1	40	0	0	31	0	0	49	0	33	59	0	0	0	14.57	1	168	0	0	263	0	1.93	0	2.81	0	0.8	1	1.15	2.98342	11.1	0	13.4	0	4.98	0	1.62	0	1.15	0	3.09	0
王青山	39.4	0	0	0	1	0	1	0	1	46	0	0	37	0	1	60	1	43	55	0	0	0	14.75	1	134	0	0	283	0	1.74	0	2.99	0	0.74	1	0.93	2.99406	8.4	0	8.1	0	3.29	0	0.81	0	0.93	1	1.99	0
孙国利	39.33	0	0	1	0	0	1	0	1	45	0	0	30	0	0	44	0	28	64	0	0	0	11.37	1	157	0	0	290	1	1.34	0	0.81	1	0.19	0	1.08	2.99654	10.8	0	11.8	0	4.37	0	0.81	0	1.08	0	2.55	0
刘海利	37.22	0	0	0	1	0	0	1	1	44	0	0	35	0	0	50	0	36	55	0	0	0	13.41	1	153	0	0	221	0	1.5	0	1.58	0	0.37	0	0.79	3.00529	11.3	0	14.3	0	3.27	0	1.3	0	0.79	1	1.85	0
姜树会	43.1	0	1	0	0	0	1	0	1	48	0	0	37	0	1	52	0	40	47	1	0	1	12.33	1	141	0	0	171	0	1.63	0	1.8	0	0.6	0	1.3	3.06724	10.6	0	12	0	4.48	0	0.82	0	1.3	0	2.81	0
黄淑芝	35.19	0	0	0	1	0	1	0	0	64	1	0	34	0	0	54	1	44	39	1	1	1	21.6	1	147	0	0	256	0	2.34	0	0.88	1	0.37	0	1.19	3.07853	9.5	0	10.4	0	5.11	0	1.61	0	1.19	0	2.98	0
苏宗利	48.7	0	1	0	0	0	1	0	1	42	0	0	34	0	0	55	1	35	65	0	0	0	12.91	1	184	0	0	294	0	1.94	0	1.58	0	0.36	0	1.3	3.08565	10.9	0	13	0	4.44	0	3.11	1	1.3	0	1.73	0
冯树清	48.4	0	0	1	0	0	0	1	1	53	0	0	31	0	0	48	0	34	55	0	0	0	12.97	1	195	0	0	192	0	1.95	0	1.62	0	0.36	0	1.46	3.10634	9.7	0	11.1	0	6.79	1	2.28	1	1.46	0	4.29	1
梁素珍	39.75	0	0	1	0	0	0	1	0	63	1	0	33	0	0	50	0	38	48	1	0	1	12.5	1	119	0	1	360	1	1.57	0	1.9	0	0.38	0	0.96	3.15975	10.8	0	12.3	0	5.9	1	1.32	0	0.96	1	3.82	1
陈国文	42.7	0	0	0	1	0	1	0	1	66	1	1	37	0	1	51	0	40	43	1	0	1	11.1	1	135	0	0	276	0	1.52	0	0.38	1	0.18	0	1.14	3.20695	10.4	0	11.2	0	4.65	0	0.62	0	1.14	0	2.75	0
李彦强	37.8	0	0	0	1	0	1	0	1	53	0	0	38	1	1	52	0	40	45	1	0	1	12.47	1	133	0	0	286	0	1.52	0	1.17	0	0.6	0	1.38	3.22467	11.5	0	14.3	0	3.82	0	1.11	0	1.38	0	1.94	0
董宝瑞	39.7	0	0	0	1	0	1	0	1	62	1	0	34	0	0	50	0	42	36	1	1	1	14.46	1	163	0	0	211	0	1.9	0	2.42	0	1.12	1	1.08	3.30975	10.9	0	13.1	0	4.95	0	2.59	1	1.08	0	2.69	0
李革新	38.3	0	0	0	1	0	1	0	1	65	1	0	44	1	1	50	0	34	60	0	0	0	12.84	1	131	0	0	230	0	1.66	0	0.79	1	0.71	1	1.13	3.37555	10.9	0	12.4	0	5.03	0	2.21	1	1.13	0	2.9	0
李君	43.2	0	1	0	0	0	0	1	1	61	1	0	38	1	1	51	0	34	62	0	0	0	12.76	1	156	0	0	177	0	1.87	0	1.9	0	0.66	1	0.84	3.3924	10.8	0	12.8	0	4.55	0	2.37	1	0.84	1	2.73	0
王海涛	30.3	1	0	0	1	0	1	0	1	38	0	0	31	0	0	49	0	32	63	0	0	0	12.13	1	157	0	0	277	0	1.26	0	1.52	0	0.26	0	1.17	3.42821	12.5	0	17.1	0	4.65	0	5.93	1	1.17	0	2.19	0
麻福俊	38.6	0	0	0	1	0	1	0	1	84	1	1	35	0	0	52	0	40	47	1	0	1	13.43	1	137	0	0	153	0	1.8	0	2.42	0	0.88	1	0.93	3.47224	10.3	0	11.5	0	4.53	0	1.12	0	0.93	1	2.77	0
范国瑞	41.86	0	0	1	0	0	1	0	1	59	0	0	37	0	1	55	1	45	38	1	1	1	12.31	1	154	0	0	177	0	1.79	0	0.89	1	0.61	1	0.79	3.47373	10.6	0	12.8	0	4.12	0	0.97	0	0.79	1	2.57	0
候荣臣	38.6	0	0	0	1	0	1	0	1	61	1	0	35	0	0	58	1	45	44	1	0	1	12.77	1	155	0	0	235	0	1.74	0	1.34	0	0.68	1	1.33	3.52997	9.2	0	9.5	0	5.2	1	1.81	1	1.33	0	3.05	0
郭秀兰	42.8	0	0	1	0	0	1	0	0	78	1	1	28	0	0	44	0	34	48	1	0	1	11.48	1	110	0	1	225	0	1.74	0	0.58	1	0.15	0	1.12	3.54131	9.6	0	11.1	0	4.26	0	2.21	1	1.12	0	2.29	0
王秀珍	39.06	0	0	0	1	0	1	0	0	71	1	1	38	1	1	53	1	41	46	1	0	1	11.84	1	134	0	0	258	0	1.64	0	1.14	0	0.5	0	1.09	3.54617	9.3	0	10	0	4.69	0	1.6	0	1.09	0	2.72	0
李富荣	36.6	0	0	0	1	0	1	0	0	81	1	1	26	0	0	40	0	24	71	0	0	0	11.19	1	136	0	0	238	0	1.47	0	0.64	1	0.7	1	0.8	3.58927	9.3	0	10.6	0	3.35	0	2.1	1	0.8	1	1.6	0
陈艳东	44.99	0	0	1	0	0	0	1	1	38	0	0	35	0	0	55	1	39	57	0	0	0	12.16	1	165	0	0	264	0	1.98	0	0.88	1	0.28	0	0.74	3.61923	10.1	0	11.5	0	5.33	1	0.7	0	0.74	1	3.6	1
韩秀勤	39.1	0	0	0	1	0	1	0	1	68	1	1	53	1	1	59	1	42	56	0	0	0	11.8	1	159	0	0	150	0	1.7	0	1.1	0	0.59	0	0.83	3.6846	11	0	13.1	0	4.1	0	2.68	1	0.83	1	2.05	0
刘俊生	42.72	0	1	0	0	0	1	0	1	47	0	0	42	1	1	60	1	46	45	1	0	1	11.53	1	153	0	0	192	0	1.83	0	0.47	1	0.21	0	0.99	3.71527	11.5	0	14.9	0	7.46	1	1.82	1	0.99	1	4.99	1
王洪森	29.7	1	0	0	1	0	1	0	1	60	0	0	#NULL!	#NULL!	0	#NULL!	#NULL!	#NULL!	#NULL!	#NULL!	#NULL!	1	11.03	1	110	0	1	314	0	1.22	0	0.48	1	0.32	0	1.01	3.72416	8.9	0	9.4	0	3.04	0	0.73	0	1.01	0	1.55	0
王建民	38.92	0	1	0	0	0	1	0	1	50	0	0	37	0	1	57	1	43	47	1	0	1	12.99	1	137	0	0	282	0	1.89	0	1.37	0	0.64	1	0.83	3.73835	9.5	0	10.6	0	4.72	0	1.83	1	0.83	1	2.93	0
祁成金	37.5	0	0	0	1	0	1	0	1	54	0	0	24	0	0	44	0	30	60	0	0	0	12.97	1	157	0	0	222	0	1.96	0	1.54	0	0.42	0	2.6	4.02981	9.3	0	9.9	0	5.01	0	1.66	0	2.6	0	1.66	0
原洪俊	38.2	0	0	1	0	0	1	0	1	69	1	1	34	0	0	58	1	44	48	1	0	1	12.6	1	162	0	0	205	0	1.95	0	1.8	0	0.55	0	0.75	4.05136	10.6	0	13.6	0	4.15	0	3.71	1	0.75	1	1.71	0
张宝春	27.19	1	1	0	0	0	1	0	0	63	1	0	37	0	1	46	0	36	45	1	0	1	12.2	1	135	0	0	230	0	1.79	0	0.98	1	0.44	0	0.5	5.39615	11.2	0	15.2	0	1.97	0	2.04	1	0.5	1	0.97	0
张彦君	47.63	0	0	1	0	0	1	0	1	58	0	0	35	0	0	50	0	38	48	1	0	1	12.61	1	145	0	0	290	1	4.18	0	7.62	0	0.6	0	1.32	6.95954	10	0	11.2	0	4.36	0	1.71	1	1.32	0	2.26	0
孟繁邹	47.7	0	1	0	0	0	0	1	1	76	1	1	43	1	1	53	0	36	60	0	0	0	9.9	1	151	0	0	160	0	3.77	0	5.61	0	0.45	0	1.11	7.9834	11	0	14.4	0	4.39	0	3.21	1	1.11	0	1.82	0
陆生	43.3	0	0	1	0	0	1	0	1	81	1	1	31	0	0	50	0	28	48	1	0	1	10.21	1	143	0	0	231	0	3.59	0	5.52	0	0.83	1	1.19	8.12046	10.3	0	11.6	0	5.57	1	1.3	0	1.19	0	3.37	0
王瑞东	49.1	0	1	0	0	1	0	0	1	60	0	0	30	0	0	48	0	30	66	0	0	0	7.37	0	145	0	0	180	1	2.99	0	3.17	0	0.62	1	1.11	8.2627	9.3	0	10.8	0	5.01	0	2.7	1	1.11	0	2.5	0
单文刚	44.38	0	0	0	1	1	0	0	1	39	0	0	35	0	0	52	0	36	60	0	0	0	8.94	0	159	0	0	305	1	3.33	0	4.52	0	0.72	1	1.16	8.39304	9.1	0	9.5	0	8.22	1	9.02	1	1.16	0	4.75	1
张井凡	45.1	0	1	0	0	0	1	0	1	50	0	0	32	0	0	46	0	32	56	0	0	0	9.9	1	159	0	0	196	0	3.78	0	4.45	0	0.57	0	1.38	8.46604	11.2	0	13.4	0	4.84	0	4.72	1	1.38	0	1.31	0
刘永勤	37.1	0	1	0	0	1	0	0	1	71	1	1	33	0	0	45	0	28	69	0	0	0	5.69	0	171	0	0	189	0	1.83	0	3.36	0	0.41	0	0.81	8.66892	10.4	0	11.2	0	4.5	0	2.8	1	0.81	1	2.42	0
迟桂耀	45.53	0	0	0	1	0	1	0	1	45	0	0	38	1	1	51	0	36	54	0	0	0	12.9	1	166	0	0	283	0	5.1	0	6.5	0	1.1	1	0.82	8.68326	10.3	0	12	0	5.45	1	2.25	1	0.82	1	3.48	1
周秀英	44.59	0	0	0	1	1	0	0	0	65	1	0	#NULL!	#NULL!	0	#NULL!	#NULL!	#NULL!	#NULL!	#NULL!	#NULL!	1	5.9	0	139	0	0	192	0	2.35	0	2.32	0	0.34	0	1.25	8.93261	10.4	0	11.9	0	4.07	0	1.74	1	1.25	0	2.08	0
赵信	34.1	1	0	1	0	0	1	0	1	69	1	1	38	1	1	54	0	35	63	0	0	0	6.55	0	145	0	0	238	0	2	0	0.3	1	3.95	1	0.84	8.95436	9	0	8.6	0	3.77	0	1.32	0	0.84	1	2.33	0
李伟	48.51	0	0	0	1	1	0	0	1	31	0	0	31	0	0	51	0	32	67	0	0	0	8.39	0	138	0	0	251	0	3.66	0	4.1	0	0.41	0	0.61	8.99265	10.8	0	12.8	0	1.8	0	0.94	0	0.61	1	0.86	0
赵金瑞	43.9	0	0	0	1	0	0	1	1	62	1	0	35	0	0	48	0	30	66	0	0	0	6.81	0	157	0	0	281	0	2.69	0	3.44	0	0.36	0	1.38	8.99789	9.6	0	10.9	0	5.85	1	1.94	1	1.38	0	3.59	1
张殿印	43.7	0	0	0	1	0	1	0	1	61	1	0	45	1	1	58	1	45	43	1	0	1	8.66	0	165	0	0	266	0	3.43	0	4.25	0	0.81	1	0.97	9.06348	10.1	0	11.6	0	4.92	0	5.93	1	0.97	1	1.25	0
王桂成	44.6	0	0	0	1	0	1	0	1	52	0	0	35	0	0	52	0	36	60	0	0	0	6.52	0	169	0	0	202	0	2.68	0	3.35	0	0.31	0	1.15	9.21621	11.8	0	16.4	0	4.85	0	4.46	1	1.15	0	1.67	0
张素琴	46.7	0	1	0	0	1	0	0	0	53	0	0	30	0	0	50	0	35	57	0	0	0	6.24	0	134	0	0	196	0	2.76	0	2.97	0	0.39	0	0.98	9.47126	9.6	0	10.8	0	4.28	0	1.64	0	0.98	1	2.48	0
杨国强	44.5	0	1	0	0	1	0	0	1	53	0	0	35	0	0	66	1	53	38	1	1	1	8.7	0	155	0	0	169	0	3.69	0	3.78	0	0.37	0	1.03	9.53119	11	0	12.5	0	6.28	1	5.93	1	1.03	0	2.55	0
范海银	42.7	0	1	0	0	1	0	0	1	54	0	0	#NULL!	#NULL!	0	#NULL!	#NULL!	#NULL!	#NULL!	#NULL!	#NULL!	1	4.25	0	143	0	0	175	0	1.73	0	2.16	0	0.31	0	0.91	9.53299	10.8	0	13.6	0	3.8	0	0.92	0	0.91	1	2.47	0
陈国栋	43.7	0	0	1	0	1	0	0	1	47	0	0	31	0	0	49	0	31	66	0	0	0	5.35	0	158	0	0	217	0	2.24	0	2.42	0	0.41	0	1.09	9.58104	10.2	0	11.7	0	5.73	1	2.25	1	1.09	0	3.49	1
袁秉昌	44.8	0	0	0	1	0	1	0	1	54	0	0	38	1	1	52	0	35	62	0	0	0	14.94	1	145	0	0	264	0	6.44	1	6.74	0	1.17	1	0.96	9.62182	11.4	0	14	0	5.46	1	2.58	1	0.96	1	3.34	0
王明恺	43.6	0	0	0	1	1	0	0	1	47	0	0	35	0	0	51	0	37	53	0	0	0	13.78	1	178	0	0	243	0	5.79	0	5.96	0	1.52	1	0.69	9.63702	10.7	0	12.5	0	5.83	1	5.93	1	0.69	1	3.52	1
姜秀军	44.96	0	1	0	0	0	1	0	1	48	0	0	34	0	0	57	1	41	53	0	0	0	16.92	1	159	0	0	317	0	7.39	1	7.61	0	1.35	1	1.13	9.71444	9.6	0	10.9	0	5.84	1	3.59	1	1.13	0	3.41	1
徐亚维	35.81	0	1	0	0	0	1	0	1	60	0	0	30	0	0	58	1	46	43	1	0	1	7.9	0	124	0	1	179	0	2.75	0	2.72	0	0.3	0	0.37	9.72078	10.5	0	11.6	0	2.76	0	2.78	1	0.37	1	1.63	0
孙铁军	45.1	0	1	0	0	1	0	0	1	61	1	0	39	1	1	55	1	38	57	0	0	0	5.36	0	148	0	0	166	0	2.35	0	2.63	0	0.31	0	1.24	9.72135	10.1	0	12.2	0	6.26	1	2.8	1	1.24	0	3.75	1
于占云	47.56	0	0	0	1	1	0	0	1	65	1	0	30	0	0	49	0	32	65	0	0	0	6.12	0	159	0	0	190	1	2.83	0	2.45	0	0.59	0	1.3	9.72284	10.9	0	14.1	0	5.76	1	0.88	0	1.3	0	3.48	1
申全喜	41.1	0	0	0	1	0	1	0	1	75	1	1	39	1	1	49	0	33	62	0	0	0	6.44	0	164	0	0	144	0	2.59	0	3.42	0	0.32	0	0.83	9.78525	10.9	0	14.4	0	4.39	0	3.66	1	0.83	1	1.9	0
邓海江	44.09	0	0	0	1	0	1	0	1	61	1	0	33	0	0	68	1	50	52	0	0	0	8.4	0	157	0	0	220	0	3.64	0	3.76	0	0.52	0	1	9.82838	11	0	13.8	0	3.22	0	1.74	1	1	0	1.6	0
刘奎	44.6	0	1	0	0	0	0	1	1	58	0	0	35	0	0	54	0	35	64	0	0	0	7.55	0	142	0	0	169	0	3.31	0	3.8	0	0.38	0	1.05	9.82983	10.4	0	11.7	0	5.31	1	2.85	1	1.05	0	2.96	0
刘金平	43.8	0	0	0	1	0	1	0	1	56	0	0	#NULL!	#NULL!	0	#NULL!	#NULL!	#NULL!	#NULL!	#NULL!	#NULL!	1	9.91	1	155	0	0	259	0	4.27	0	5.7	0	0.44	0	1.59	9.8374	12.2	0	17.3	0	5.28	1	1.74	1	1.59	0	2.9	0
孙秀文	42.6	0	0	0	1	1	0	0	1	61	1	0	38	1	1	62	1	44	53	0	0	0	6.62	0	157	0	0	175	0	2.78	0	2.76	0	0.87	1	1.16	9.85774	11	0	14.6	0	3.94	0	1.24	0	1.16	0	1.82	0
李淑斋	49.9	0	0	1	0	0	1	0	0	67	1	1	#NULL!	#NULL!	0	#NULL!	#NULL!	#NULL!	#NULL!	#NULL!	#NULL!	1	7.54	0	135	0	0	143	0	3.72	0	3.9	0	0.53	0	0.89	9.88715	10.8	0	13.9	0	3.67	0	1.36	0	0.89	1	2.09	0
郭福春	39.1	0	1	0	0	0	1	0	1	69	1	1	35	0	0	57	1	42	49	1	0	1	7.98	0	146	0	0	275	0	3.13	0	4.38	0	0.35	0	0.82	10.0315	9.1	0	10	0	4.85	0	1.67	0	0.82	1	3.27	0
舒志强	50.72	0	0	0	1	0	1	0	1	46	0	0	41	1	1	46	0	32	56	0	0	0	7.6	0	173	0	0	279	0	3.9	0	3.88	0	0.51	0	1.04	10.1175	11.5	0	14.4	0	6.26	1	3.48	1	1.04	0	3.83	1
李亚军	50.3	0	0	0	1	1	0	0	1	43	0	0	30	0	0	52	0	33	65	0	0	0	4.63	0	157	0	0	260	0	2.36	0	1.93	0	0.32	0	1.31	10.1336	10	0	11.3	0	4.96	0	1.39	0	1.31	0	2.78	0
王玉	38.2	0	0	1	0	1	0	0	1	71	1	1	26	0	0	49	0	33	60	0	0	0	4.8	0	135	0	0	163	0	1.86	0	1.62	0	0.42	0	1.49	10.144	9.2	0	10.7	0	3.25	0	0.59	0	1.49	0	1.35	0
杜淑媛	42.59	0	0	0	1	0	0	1	0	56	0	0	32	0	0	50	0	38	47	1	0	1	6.38	0	139	0	0	234	0	2.76	0	3.2	0	0.45	0	1.17	10.1574	11.6	0	14.4	0	5.52	1	2.38	1	1.17	0	3.24	0
刘桂芬	46.1	0	0	0	1	1	0	0	0	67	1	1	39	1	1	47	0	32	61	0	0	0	5.92	0	125	0	1	182	0	2.78	0	2.73	0	0.31	0	1.6	10.1864	9.4	0	10.3	0	5.06	0	0.91	0	1.6	0	3.05	0
孙国廷	45.35	0	1	0	0	1	0	0	1	61	1	0	38	1	1	72	1	52	51	1	0	0	7.4	0	141	0	0	159	0	3.42	0	2.81	0	0.62	1	1.37	10.191	11.4	0	14.9	0	4.13	0	1.52	0	1.37	0	2.06	0
邹连春	48.4	0	1	0	0	1	0	0	0	44	0	0	#NULL!	#NULL!	0	#NULL!	#NULL!	#NULL!	#NULL!	#NULL!	#NULL!	1	3.86	0	146	0	0	252	0	1.93	0	1.54	0	0.32	0	1.12	10.3306	10.1	0	11.7	0	6.1	1	1.38	0	1.12	0	3.85	1
杜荣	49.15	0	1	0	0	1	0	0	1	58	0	0	35	0	0	50	0	31	68	0	0	0	6.56	0	148	0	0	179	0	3.35	0	2.59	0	0.52	0	0.55	10.39	10.5	0	12	0	2.5	0	3.63	1	0.55	1	1.2	0
高玉海	46.8	0	1	0	0	1	0	0	1	58	0	0	32	0	0	45	0	25	77	0	0	0	9.2	0	155	0	0	231	0	4.5	0	3.28	0	0.66	1	1.16	10.4515	11.9	0	15	0	3.9	0	0.95	0	1.16	0	2.31	0
尹淑珍	41.76	0	0	1	0	1	0	0	0	54	0	0	#NULL!	#NULL!	0	#NULL!	#NULL!	#NULL!	#NULL!	#NULL!	#NULL!	1	5.97	0	140	0	0	262	0	2.65	0	3.1	0	0.28	0	1.16	10.6295	10.1	0	11.7	0	5.02	0	2.66	1	1.16	0	2.82	0
辛凤英	47.4	0	0	0	1	0	0	1	0	65	1	0	35	0	0	47	0	27	72	0	0	0	5.65	0	143	0	0	255	0	2.85	0	2.39	0	0.33	0	0.76	10.6419	10.5	0	12.4	0	4.62	0	4.01	1	0.76	1	2.69	0
司凤兰	45.01	0	0	0	1	1	0	0	0	73	1	1	#NULL!	#NULL!	0	#NULL!	#NULL!	#NULL!	#NULL!	#NULL!	#NULL!	1	5.42	0	135	0	0	28	0	2.62	0	1.93	0	0.73	1	1.18	10.7397	11.4	0	14.7	0	4.82	0	0.94	0	1.18	0	2.82	0
姚学华	46.6	0	1	0	0	0	0	1	1	31	0	0	33	0	0	55	1	38	59	0	0	0	9.11	0	162	0	0	196	0	4.56	0	3.82	0	0.6	0	1.31	10.7414	11.1	0	14.3	0	4.45	0	0.98	0	1.31	0	2.69	0
谭凤有	43	0	1	0	0	1	0	0	1	57	0	0	32	0	0	53	0	32	70	0	0	0	4	0	165	0	0	161	0	1.85	0	1.9	0	0.22	0	1.4	10.7558	10.2	0	12	0	5.21	1	0.94	0	1.4	0	2.95	0
周云飞	43.28	0	1	0	0	1	0	0	1	53	0	0	#NULL!	#NULL!	0	#NULL!	#NULL!	#NULL!	#NULL!	#NULL!	#NULL!	1	6.86	0	166	0	0	187	0	3.22	0	2.58	0	0.52	0	0.88	10.8454	10	0	11.3	0	3.27	0	1.33	0	0.88	1	1.78	0
邸小利	45.5	0	0	1	0	1	0	0	0	67	1	1	35	0	0	45	0	29	64	0	0	0	5.73	0	116	0	1	245	0	2.83	0	2.21	0	0.34	0	1	10.8548	10.2	0	11.4	0	3.62	0	2.75	1	1	0	2.03	0
王利国	46.1	0	1	0	0	1	0	0	1	57	0	0	#NULL!	#NULL!	0	#NULL!	#NULL!	#NULL!	#NULL!	#NULL!	#NULL!	1	6.21	0	171	0	0	153	0	3.14	0	2.65	0	0.36	0	1.17	10.9682	10.9	0	14	0	5.15	0	2.32	1	1.17	0	2.93	0
路建强	47.49	0	0	1	0	0	1	0	1	43	0	0	34	0	0	47	0	33	56	0	0	0	9.16	0	165	0	0	218	0	4.78	0	3.38	0	0.78	1	0.86	10.9883	10	0	12.6	0	5.67	1	2.01	1	0.86	1	3.65	1
孙成柱	41.9	0	0	0	1	1	0	0	1	40	0	0	10	1	0	50	0	34	60	0	0	0	11.25	1	167	0	0	191	0	5.19	0	1.82	0	0.35	0	0.92	11.0103	11.3	0	14.1	0	3.21	0	2.57	1	0.92	1	1.12	0
刘玉忠	47.3	0	0	1	0	1	0	0	1	63	1	0	38	1	1	50	0	34	59	0	0	0	5.97	0	138	0	0	242	0	3.11	0	2.38	0	0.35	0	0.89	11.0135	9	0	9.6	0	4.14	0	3.07	1	0.89	1	1.85	0
陈艳萍	46.23	0	1	0	0	1	0	0	0	67	1	1	33	0	0	43	0	27	67	0	0	0	7.15	0	127	0	1	275	0	3.66	0	2.9	0	0.44	0	1.08	11.0726	11.3	0	15.3	0	3.28	0	0.82	0	1.08	0	1.68	0
杨福德	45.8	0	0	1	0	0	1	0	1	53	0	0	34	0	0	52	0	40	46	1	0	1	9.68	1	179	0	0	206	0	4.91	0	3.82	0	0.6	0	1.38	11.0749	10.6	0	12.5	0	6.23	1	5.93	1	1.38	0	2.15	0
王韶华	40.5	0	1	0	0	0	1	0	1	58	0	0	#NULL!	#NULL!	0	#NULL!	#NULL!	#NULL!	#NULL!	#NULL!	#NULL!	1	8.23	0	152	0	0	26	0	3.7	0	4.41	0	0.6	0	0.86	11.1006	10.3	0	11.3	0	4.51	0	3.44	1	0.86	1	2.09	0
孙现华	46.85	0	0	1	0	1	0	0	1	48	0	0	30	0	0	52	0	38	54	0	0	0	9.8	1	158	0	0	148	0	5.1	0	3.7	0	0.8	1	1	11.108	11.2	0	13.7	0	4.1	0	3.24	1	1	0	2.16	0
赵海永	50.7	0	1	0	0	1	0	0	1	38	0	0	#NULL!	#NULL!	0	#NULL!	#NULL!	#NULL!	#NULL!	#NULL!	#NULL!	1	7.49	1	167	0	0	218	0	4.23	0	2.76	0	0.33	0	0.99	11.1391	9.4	0	11	0	6.05	1	1.79	1	0.99	1	3.93	1
孙长青	36.7	0	0	0	1	0	1	0	1	43	0	0	31	0	0	48	0	30	68	0	0	0	7.94	0	142	0	0	198	0	3.27	0	4	0	0.36	0	0.96	11.2218	10.1	0	11.9	0	4.81	0	2.13	1	0.96	1	2.88	0
孙立新	47.3	0	0	0	1	0	1	0	1	35	0	0	#NULL!	#NULL!	0	#NULL!	#NULL!	#NULL!	#NULL!	#NULL!	#NULL!	1	6.97	0	191	0	0	256	0	3.7	0	2.54	0	0.56	0	1.14	11.223	9.9	0	11.5	0	7.79	1	3.16	1	1.14	0	5.21	1
乔立强	49.6	0	0	0	1	0	1	0	1	37	0	0	#NULL!	#NULL!	0	#NULL!	#NULL!	#NULL!	#NULL!	#NULL!	#NULL!	1	12.3	1	165	0	0	262	0	6.87	1	4.2	0	0.68	1	0.75	11.2608	11.4	0	14.3	0	5.04	0	1.99	1	0.75	1	3.39	0
孙桂花	39.8	0	0	0	1	1	0	0	0	61	1	0	34	0	0	53	1	40	47	1	0	1	4.7	0	144	0	0	239	0	2.11	0	1.64	0	0.24	0	0.93	11.2798	11.3	0	14.8	0	4.84	0	1.66	0	0.93	1	2.96	0
刘晓明	44.3	0	0	0	1	1	0	0	1	51	0	0	35	0	0	52	0	33	66	0	0	0	8.69	0	175	0	0	224	0	4.35	0	3.58	0	0.48	0	0.69	11.2997	10.2	0	12	0	4.57	0	3.62	1	0.69	1	2.23	0
卜国祥	44.46	0	0	1	0	1	0	0	1	55	0	0	32	0	0	51	0	33	64	0	0	0	6.69	0	164	0	0	299	0	3.38	0	2.58	0	0.56	0	0.72	11.3637	9.7	0	10.6	0	3.05	0	3.24	1	0.72	1	1.54	0
胡义芹	36.1	0	0	1	0	1	0	0	0	64	1	0	34	0	0	43	0	27	69	0	0	0	4.19	0	133	0	0	84	0	1.72	0	2.21	0	0.19	0	1.04	11.3712	10.1	0	11.3	0	4.31	0	2.56	1	1.04	0	2.11	0
李亚军	45.5	0	1	0	0	1	0	0	1	43	0	0	35	0	0	52	0	37	55	0	0	0	7.9	0	162	0	0	164	0	4.13	0	2.19	0	0.46	0	0.8	11.4898	10.8	0	13.4	0	2.68	0	0.93	0	0.8	1	1.47	0
褚秀华	34.3	1	0	1	0	1	0	0	0	54	0	0	28	0	0	43	0	30	56	0	0	0	5.81	0	132	0	0	181	0	2.29	0	2.99	0	0.31	0	1.06	11.4912	9.4	0	9.4	0	4.58	0	1.8	1	1.06	0	2.7	0
赵素贤	41.2	0	1	0	0	1	0	0	0	65	1	0	33	0	0	45	0	31	60	0	0	0	7.4	0	133	0	0	366	1	3.51	0	2.95	0	0.3	0	0.91	11.5127	9.7	0	10.6	0	3.78	0	3.06	1	0.91	1	1.48	0
刘昭	47.3	0	1	0	0	0	1	0	1	51	0	0	35	0	0	41	0	28	59	0	0	0	15.68	1	144	0	0	293	0	8.57	1	5.69	0	1.24	1	1.19	11.5551	10	0	11.2	0	3.95	0	0.76	0	1.19	0	2.41	0
高海波	45.44	0	0	1	0	1	0	0	1	57	0	0	#NULL!	#NULL!	0	#NULL!	#NULL!	#NULL!	#NULL!	#NULL!	#NULL!	1	5.62	0	168	0	0	185	0	2.96	0	2.14	0	0.34	0	0.72	11.5909	10.4	0	12.2	0	4.36	0	2.66	1	0.72	1	2.65	0
杨占阁	44.4	0	1	0	0	0	1	0	1	59	0	0	34	0	0	48	0	30	67	0	0	0	6.43	0	153	0	0	119	0	3.31	0	2.46	0	0.4	0	1.17	11.594	10.4	0	12.3	0	4.52	0	2.08	1	1.17	0	2.4	0
于江	44.1	0	0	1	0	0	1	0	1	53	0	0	35	0	0	50	0	36	53	0	0	0	5.18	0	173	0	0	177	0	2.65	0	2.12	0	0.29	0	2.13	11.6005	9.9	0	10.4	0	5.1	0	1.02	0	2.13	0	2.27	0
武宪民	41.8	0	0	1	0	0	0	1	1	56	0	0	39	1	1	53	0	35	61	0	0	0	8.77	0	144	0	0	247	0	4.26	0	3.58	0	0.62	1	1.16	11.6207	10.6	0	12.5	0	4.27	0	2.72	1	1.16	0	2.22	0
张晓健	48.37	0	1	0	0	0	0	1	0	67	1	1	34	0	0	48	0	30	66	0	0	0	4.79	0	137	0	0	241	0	2.7	0	2.7	0	0.4	0	1.3	11.6534	10.4	0	11.4	0	7.4	1	1.66	0	1.3	0	4.71	1
于景芝	44.5	0	1	0	0	1	0	0	1	62	1	0	32	0	0	52	0	33	65	0	0	0	7.93	0	162	0	0	226	0	4.12	0	3.1	0	0.49	0	1.76	11.6752	9.7	0	10.9	0	3.81	0	0.92	0	1.76	0	1.63	0
张悦勇	42.6	0	0	1	0	1	0	0	1	52	0	0	44	1	1	55	1	32	71	0	0	0	5.87	0	150	0	0	231	0	2.92	0	2.21	0	0.62	1	1.24	11.6771	10	0	11.8	0	4.3	0	1.09	0	1.24	0	2.56	0
刘恩义	39.3	0	0	1	0	1	0	0	1	48	0	0	#NULL!	#NULL!	0	#NULL!	#NULL!	#NULL!	#NULL!	#NULL!	#NULL!	1	6.95	0	151	0	0	216	0	3.19	0	2.7	0	0.59	0	0.72	11.6792	10.5	0	11.9	0	5.82	1	6.68	1	0.72	1	2.06	0
周永平	43.8	0	1	0	0	0	1	0	1	63	1	0	32	0	0	55	1	42	48	1	0	1	6.68	0	166	0	0	173	0	3.42	0	2.49	0	0.67	1	1.07	11.689	11.2	0	13.5	0	5.95	1	2.65	1	1.07	0	3.64	1
张少杰	44.7	0	1	0	0	1	0	0	1	52	0	0	28	0	0	58	1	41	56	0	0	0	4.21	0	161	0	0	176	0	2.2	0	1.89	0	0.19	0	1.77	11.6905	11.6	0	15.6	0	4.14	0	4.21	1	1.77	0	1.48	0
郭秀荣	40.3	0	0	1	0	1	0	0	0	76	1	1	41	1	1	53	1	35	63	0	0	0	5.34	0	132	0	0	247	0	2.52	0	2.56	0	0.2	0	0.86	11.7099	9.8	0	11.1	0	3.1	0	1.98	1	0.86	1	1.59	0
孔宪云	42.4	0	0	1	0	1	0	0	0	66	1	1	34	0	0	50	0	34	60	0	0	0	5.92	0	156	0	0	227	0	2.94	0	2.37	0	0.44	0	1.05	11.7128	9.9	0	10.8	0	4.46	0	1.33	0	1.05	0	2.81	0
孙桂芬	42.5	0	1	0	0	1	0	0	0	53	0	0	30	0	0	46	0	32	59	0	0	0	6.43	0	132	0	0	185	0	3.21	0	2.76	0	0.31	0	1.15	11.7464	11.2	0	13.9	0	3.67	0	1.6	0	1.15	0	1.79	0
郝玉茹	45.2	0	0	0	1	1	0	0	0	61	1	0	#NULL!	#NULL!	0	#NULL!	#NULL!	#NULL!	#NULL!	#NULL!	#NULL!	1	7.36	0	132	0	0	321	0	3.91	0	2.84	0	0.5	0	1.33	11.7533	10.3	0	12.1	0	4.63	0	1.2	0	1.33	0	2.52	0
孔宪金	43.8	0	1	0	0	1	0	0	0	66	1	1	31	0	0	47	0	33	55	0	0	0	6.15	0	123	0	1	237	0	3.17	0	2.4	0	0.51	0	1.56	11.7682	10.8	0	13.3	0	4.23	0	0.97	0	1.56	0	2.23	0
张占国	50.1	0	0	1	0	1	0	0	1	49	0	0	40	1	1	55	1	39	56	0	0	0	9.46	1	158	0	0	261	0	5.58	0	3.17	0	0.56	0	1.11	11.7735	10	0	11	0	4.32	0	2.75	1	1.11	0	1.96	0
张文芝	45.9	0	1	0	0	1	0	0	0	70	1	1	35	0	0	47	0	33	57	0	0	0	6.4	0	124	0	1	233	0	3.46	0	2.9	0	0.37	0	1.16	11.7783	9.4	0	10	0	5.63	1	4.38	1	1.16	0	2.48	0
郭进芝	51.3	0	0	0	1	1	0	0	0	64	1	0	#NULL!	#NULL!	0	#NULL!	#NULL!	#NULL!	#NULL!	#NULL!	#NULL!	1	7.29	#NULL!	161	0	0	33	0	4.42	0	2.69	0	0.16	0	0.8	11.8189	9.8	0	10.7	0	4.3	0	3.83	1	0.8	1	2.41	0
尤佩琪	42.3	0	1	0	0	0	0	1	0	59	0	0	38	1	1	54	1	35	63	0	0	0	6.96	0	128	0	1	244	0	3.48	0	2.95	0	0.43	0	1.07	11.8203	9.6	0	11.1	0	4.33	0	2.96	1	1.07	0	1.91	0
王文章	37.1	0	0	0	1	0	1	0	1	80	1	1	39	1	1	67	1	44	63	0	0	0	6.27	0	147	0	0	166	0	2.75	0	2.49	0	0.86	1	1.19	11.822	10.8	0	12.9	0	4.59	0	1.39	0	1.19	0	2.77	0
刘向伟	41.9	0	0	1	0	1	0	0	1	46	0	0	30	0	0	51	0	32	66	0	0	0	6.33	0	145	0	0	260	0	3.14	0	2.43	0	0.6	0	0.79	11.8389	9.3	0	10.4	0	4.77	0	1.91	1	0.79	1	3.11	0
谷印忠	43.6	0	0	1	0	0	1	0	1	43	0	0	37	0	1	50	0	37	49	1	0	1	14.47	1	164	0	0	332	0	7.49	1	5.77	0	0.96	1	0.97	11.8721	10.6	0	11.8	0	5.74	1	2.89	1	0.97	1	3.46	1
李志杰	49.2	0	0	0	1	0	1	0	1	41	0	0	39	1	1	57	1	43	49	1	0	1	6.81	0	172	0	0	220	0	3.98	0	2.2	0	0.67	1	1.06	11.8788	11.1	0	13.6	0	5.83	1	1.46	0	1.06	0	3.16	0
李素荣	42	0	0	0	1	1	0	0	0	48	0	0	40	1	1	58	1	40	59	0	0	0	5.3	0	133	0	0	278	0	2.65	0	2.22	0	0.37	0	1.69	11.9048	10.7	0	12.7	0	6.42	1	1.81	1	1.69	0	3.91	1
钱宝富	43.2	0	0	1	0	1	0	0	1	63	1	0	38	1	1	54	0	37	59	0	0	0	5.6	0	145	0	0	200	0	2.88	0	2	0	0.52	0	1.26	11.9048	10.8	0	12.6	0	4.14	0	0.89	0	1.26	0	2.22	0
姜友	43.2	0	0	1	0	1	0	0	1	73	1	1	29	0	0	53	0	36	61	0	0	0	8.31	0	134	0	0	199	0	4.28	0	3.15	0	0.59	0	1.11	11.9223	10.2	0	11.7	0	2.19	0	1.32	0	1.11	0	0.48	0
方小刚	47.03	0	1	0	0	1	0	0	1	46	0	0	28	0	0	48	0	32	63	0	0	0	5.24	0	146	0	0	224	0	2.95	0	1.8	0	0.38	0	1.15	11.9706	10.2	0	11.3	0	3.25	0	0.84	0	1.15	0	1.6	0
吴殿森	44.1	0	0	0	1	1	0	0	1	62	1	0	33	0	0	46	0	32	59	0	0	0	6.24	0	161	0	0	198	0	3.3	0	2.57	0	0.54	0	1.25	11.992	10	0	12.1	0	4.62	0	1.74	1	1.25	0	2.58	0
白立民	43.53	0	1	0	0	1	0	0	1	49	0	0	33	0	0	47	0	32	59	0	0	0	4.75	0	132	0	0	180	1	2.48	0	1.67	0	0.22	0	1.13	11.9941	10.6	0	13.1	0	4.11	0	1.09	0	1.13	0	2.28	0
周培萱	48.4	0	0	0	1	1	0	0	1	48	0	0	35	0	0	51	0	35	59	0	0	0	9.95	1	153	0	0	261	0	5.78	0	3.6	0	0.49	0	1.46	12.0022	10.3	0	11.7	0	5.06	0	0.86	0	1.46	0	3.21	0
高殿秋	45.9	0	0	1	0	0	1	0	0	62	1	0	30	0	0	45	0	32	55	0	0	0	9.27	0	153	0	0	281	0	5.11	0	3.27	0	0.46	0	1.31	12.0096	10.7	0	13	0	6.09	1	2.47	1	1.31	0	3.66	1
汪双军	46.2	0	0	1	0	0	1	0	1	46	0	0	28	0	0	48	0	38	43	1	0	1	8.47	0	155	0	0	300	0	4.7	0	3.64	0	0.54	0	2.33	12.0108	9.4	0	10.1	0	5.68	1	3.88	1	2.33	0	1.59	0
李士军	46.4	0	0	0	1	0	1	0	1	51	0	0	35	0	0	51	0	38	49	1	0	1	8.77	0	150	0	0	234	0	4.9	0	3.21	0	0.53	0	1.08	12.0414	12	0	16.3	0	4.02	0	1.27	0	1.08	0	2.36	0
刘长军	46.2	0	1	0	0	0	1	0	1	53	0	0	35	0	0	59	1	41	56	0	0	0	6.59	0	149	0	0	239	0	3.67	0	2.1	0	0.68	1	1.01	12.0542	11.4	0	14.3	0	3.16	0	0.8	0	1.01	0	1.79	0
王建华	41.5	0	1	0	0	1	0	0	1	60	0	0	35	0	0	50	0	30	69	0	0	0	3.53	0	157	0	0	178	0	1.77	0	1.28	0	0.44	0	0.82	12.0823	11.4	0	14.7	0	3.34	0	0.52	0	0.82	1	1.89	0
常凤书	45.2	0	1	0	0	1	0	0	0	52	0	0	35	0	0	52	1	34	63	0	0	0	6.28	0	135	0	0	270	1	3.43	0	2.3	0	0.47	0	1.78	12.0836	10.4	0	12.6	0	4.95	0	0.71	0	1.78	0	2.47	0
杨文德	41.9	0	1	0	0	0	1	0	1	61	1	0	38	1	1	51	0	34	61	0	0	0	4.85	1	130	0	0	157	0	2.46	0	2.3	0	0.34	0	0.82	12.1054	10.9	0	12.1	0	3.71	0	1.87	1	0.82	1	2.04	0
孙小杰	45.7	0	1	0	0	1	0	0	1	53	0	0	#NULL!	#NULL!	0	#NULL!	#NULL!	#NULL!	#NULL!	#NULL!	#NULL!	1	11.67	1	151	0	0	248	0	6.46	1	4.14	0	0.93	1	0.7	12.1128	11	0	13.2	0	3.15	0	1.53	0	0.7	1	1.81	0
昶彦东	44.2	0	1	0	0	1	0	0	1	33	0	0	35	0	0	50	0	37	52	0	0	0	6.94	0	184	0	0	248	0	3.72	0	2.75	0	0.35	0	1.22	12.1272	10.7	0	12.7	0	4.9	0	2.23	1	1.22	0	2.67	0
何付	38.7	0	1	0	0	1	0	0	1	62	1	0	33	0	0	52	0	35	61	0	0	0	6.2	0	143	0	0	263	0	2.91	0	1.89	0	0.42	0	1.02	12.128	9.9	0	10.6	0	3.12	0	1.47	0	1.02	0	1.53	0
齐卫东	42.4	0	0	1	0	0	1	0	1	48	0	0	37	0	1	52	0	35	60	0	0	0	5.44	0	171	0	0	271	0	2.8	0	1.78	0	0.42	0	0.93	12.1393	10.7	0	13.1	0	5.43	1	1.55	0	0.93	1	3.8	1
薛向明	42.8	0	1	0	0	0	1	0	0	63	1	0	34	0	0	48	0	30	67	0	0	0	9.93	1	146	0	0	294	0	5.16	0	4.6	0	0.47	0	0.89	12.1411	11.3	0	13.8	0	3.88	0	5.5	1	0.89	1	0.49	0
刘振海	39.6	0	0	0	1	1	0	0	1	51	0	0	39	1	1	55	1	39	55	0	0	0	7.6	0	164	0	0	192	0	3.66	0	2.94	0	0.34	0	0.96	12.1611	11.2	0	14.4	0	5.14	0	2.72	1	0.96	1	3.07	0
朱凤芹	44.5	0	0	1	0	1	0	0	0	58	0	0	32	0	0	44	0	28	65	0	0	0	7.15	0	147	0	0	99	0	3.87	0	2.85	0	0.37	0	1.37	12.1631	12.4	0	15.6	0	5.02	0	1.88	1	1.37	0	2.73	0
褚玉廷	36.04	0	1	0	0	1	0	0	1	66	1	1	34	0	0	55	1	37	60	0	0	0	6.52	0	139	0	0	167	0	2.86	0	2.85	0	0.47	0	0.91	12.1712	9.2	0	9.9	0	3.14	0	0.95	0	0.91	1	1.69	0
张金秀	36.7	0	1	0	0	0	1	0	1	56	0	0	42	1	1	53	0	40	48	1	0	1	6.29	0	141	0	0	235	0	2.81	0	2.62	0	0.63	1	0.99	12.1728	10.9	0	12.9	0	3.73	0	1.37	0	0.99	1	2.06	0
张立民	45.96	0	0	1	0	1	0	0	1	59	0	0	#NULL!	#NULL!	0	#NULL!	#NULL!	#NULL!	#NULL!	#NULL!	#NULL!	1	4.83	0	169	0	0	163	0	2.71	0	1.69	0	0.32	0	2.19	12.2079	11.1	0	12.9	0	5.26	1	0.69	0	2.19	0	2.39	0
白占军	45.6	0	0	1	0	0	0	1	1	61	1	0	35	0	0	58	1	45	45	1	0	1	8.77	0	154	0	0	216	0	4.89	0	3.16	0	0.58	0	1.05	12.2277	11.5	0	13.9	0	4.07	0	1.58	0	1.05	0	2.26	0
温秀枝	43.1	0	1	0	0	1	0	0	0	58	0	0	24	0	0	47	0	30	66	0	0	0	7.79	0	140	0	0	214	0	4.11	0	3.1	0	0.5	0	1.19	12.2413	9.5	0	10.3	0	5.92	1	1.56	0	1.19	0	4.02	1
王鹏飞	49.4	0	1	0	0	0	1	0	1	71	1	1	31	0	0	54	0	37	59	0	0	0	10.52	1	160	0	0	268	0	6.37	1	3.48	0	0.6	0	0.81	12.2574	9.9	0	11.2	0	6.53	1	1.53	0	0.81	1	4.42	1
王金	45.8	0	0	1	0	0	1	0	1	47	0	0	#NULL!	#NULL!	0	#NULL!	#NULL!	#NULL!	#NULL!	#NULL!	#NULL!	1	15.61	1	147	0	0	543	1	8.79	1	5.69	0	0.9	1	0.93	12.2948	9.8	0	11.1	0	3.93	0	2.79	1	0.93	1	1.73	0
康文云	44.8	0	0	1	0	0	0	1	0	60	0	0	32	0	0	47	0	33	56	0	0	0	7.71	0	124	0	1	217	0	4.26	0	2.83	0	0.54	0	0.82	12.3332	9.3	0	9.8	0	4.14	0	2.15	1	0.82	1	1.97	0
张文辉	41.1	0	1	0	0	1	0	0	1	57	0	0	33	0	0	49	0	33	59	0	0	0	6.37	0	129	0	1	297	0	3.23	0	2.58	0	0.38	0	1.08	12.3373	10	0	11.2	0	4.9	0	2.54	1	1.08	0	2.67	0
孙志君	37.49	0	0	1	0	0	0	1	1	64	1	0	35	0	0	46	0	29	67	0	0	0	4.15	0	143	0	0	138	0	1.92	0	1.67	0	0.47	0	1.31	12.3406	10.5	0	11.3	0	4.16	0	0.83	0	1.31	0	2.12	0
赫志伟	42	0	0	0	1	0	1	0	1	46	0	0	40	1	1	44	0	30	62	0	0	0	13.35	1	164	0	0	326	0	6.93	1	5.72	0	0.59	0	1.57	12.3596	9.6	0	10.5	0	3.93	0	1.47	0	1.57	0	1.69	0
朱亮	43.7	0	1	0	0	1	0	0	1	56	0	0	38	1	1	51	0	34	61	0	0	0	9.9	1	150	0	0	268	0	5.35	0	2.94	0	0.58	0	0.84	12.3662	10.8	0	13	0	3.47	0	1.94	1	0.84	1	1.91	0
秦永盛	44.7	0	0	1	0	1	0	0	1	46	0	0	34	0	0	45	0	29	66	0	0	0	7.51	0	159	0	0	239	0	4.16	0	2.58	0	0.63	1	0.88	12.3921	11.5	0	14.5	0	5.52	1	3.41	1	0.88	1	3.37	0
丁淑枝	51.57	0	1	0	0	1	0	0	0	55	0	0	#NULL!	#NULL!	0	#NULL!	#NULL!	#NULL!	#NULL!	#NULL!	#NULL!	1	7	0	145	0	0	328	0	4.48	0	1.96	0	0.48	0	0.96	12.4103	9.9	0	11.6	0	3.68	0	2	1	0.96	1	1.98	0
宋永胜	43.3	0	0	0	1	1	0	0	1	43	0	0	#NULL!	#NULL!	0	#NULL!	#NULL!	#NULL!	#NULL!	#NULL!	#NULL!	1	6.4	0	152	0	0	212	0	3.44	0	1.99	0	0.38	0	0.88	12.4134	10.9	0	14	0	3.82	0	2.26	1	0.88	1	2.13	0
李如柏	42.1	0	0	0	1	1	0	0	1	38	0	0	39	1	1	50	0	34	59	0	0	0	5.49	0	150	0	0	284	0	2.87	0	2.5	0	0.43	0	0.74	12.4173	10	0	12	0	4.91	0	5.27	1	0.74	1	1.77	0
冯柏林	45.1	0	0	1	0	0	1	0	1	68	1	1	39	1	1	49	0	31	67	0	0	0	9.58	1	152	0	0	359	1	5.37	0	3.22	0	0.69	1	1.09	12.4289	9.5	0	10.3	0	4.35	0	1.84	1	1.09	0	2.42	0
刘尚明	42.56	0	0	1	0	0	0	1	1	49	0	0	41	1	1	53	0	36	59	0	0	0	7.86	0	157	0	0	322	0	4.16	0	2.77	0	0.7	1	0.98	12.4357	9.1	0	9.9	0	5.06	0	2.47	1	0.98	1	3.02	0
郑洪彦	33.7	1	0	0	1	1	0	0	1	57	0	0	34	0	0	47	0	28	71	0	0	0	5.9	0	155	0	0	166	0	2.48	0	1.92	0	0.31	0	0.58	12.473	10.3	0	12.1	0	3.59	0	1.71	1	0.58	1	2.23	0
郝振生	43.96	0	0	0	1	0	0	1	1	57	0	0	#NULL!	#NULL!	0	#NULL!	#NULL!	#NULL!	#NULL!	#NULL!	#NULL!	1	6.93	0	144	0	0	164	0	3.8	0	2.61	0	0.32	0	0.76	12.4736	11.5	0	14	0	3.34	0	1.17	0	0.76	1	1.95	0
范志国	37.1	0	0	0	1	1	0	0	1	58	0	0	35	0	0	43	0	27	66	0	0	0	5.53	0	157	0	0	177	0	2.56	0	2.57	0	0.26	0	0.8	12.4779	9.9	0	11	0	3.17	0	4.43	1	0.8	1	0.36	0
唐凤富	45.8	0	0	1	0	0	1	0	1	64	1	0	#NULL!	#NULL!	0	#NULL!	#NULL!	#NULL!	#NULL!	#NULL!	#NULL!	1	7.41	0	153	0	0	254	0	4.24	0	2.54	0	0.51	0	1.67	12.4934	10.2	0	11.4	0	5.6	1	3.12	1	1.67	0	2.83	0
朱凤强	44.9	0	1	0	0	0	0	1	1	73	1	1	33	0	0	52	0	36	58	0	0	0	6.14	0	156	0	0	165	0	3.45	0	1.86	0	0.66	1	1.1	12.5142	11.8	0	15.1	0	4.58	0	1.24	0	1.1	0	2.34	0
董文荣	39.3	0	0	0	1	1	0	0	0	62	1	0	35	0	0	46	0	30	64	0	0	0	6.91	0	146	0	0	269	0	3.4	0	3.21	0	0.26	0	1.13	12.5201	10	0	11.2	0	4.66	0	0.9	0	1.13	0	2.73	0
刘善维	40.9	0	1	0	0	1	0	0	1	61	1	0	35	0	0	50	0	32	66	0	0	0	5.18	0	126	0	1	183	0	2.66	0	1.75	0	0.49	0	1.11	12.5553	10	0	11.6	0	3.19	0	0.64	0	1.11	0	1.74	0
代国才	44.5	0	0	1	0	1	0	0	1	65	1	0	33	0	0	50	0	33	63	0	0	0	8.5	0	167	0	0	191	0	4.75	0	2.2	0	0.7	1	1.35	12.5578	10	0	10.9	0	4.17	0	1.28	0	1.35	0	2.13	0
杨振英	38.5	0	0	0	1	1	0	0	1	64	1	0	33	0	0	43	0	28	66	0	0	0	9.99	1	161	0	0	265	0	4.83	0	3.27	0	1.71	1	1.36	12.558	9.5	0	10.3	0	5.49	1	1.74	1	1.36	0	3.13	0
张贵侠	41.4	0	0	1	0	1	0	0	0	69	1	1	28	0	0	40	0	25	68	0	0	0	6.98	0	125	0	1	314	0	3.64	0	2.9	0	0.82	1	1.48	12.5964	9.7	0	10.9	0	5.5	1	1.02	0	1.48	0	3.56	1
连桂云	43.4	0	0	1	0	1	0	0	0	61	1	0	35	0	0	56	1	39	56	0	0	0	8.23	0	122	0	1	278	0	4.5	0	3.62	0	0.43	0	1.48	12.5986	10.6	0	11.7	0	4.7	0	0.69	0	1.48	0	2.51	0
杜维国	39.6	0	0	0	1	0	1	0	1	68	1	1	34	0	0	46	0	27	73	0	0	0	7.19	0	144	0	0	295	0	3.59	0	3.4	0	0.42	0	0.84	12.6087	9.7	0	10.8	0	5.89	1	3.2	1	0.84	1	3.6	1
高冠合	41.9	0	0	0	1	1	0	0	1	72	1	1	33	0	0	54	0	36	61	0	0	0	5.5	0	130	0	0	232	0	2.91	0	2.1	0	0.26	0	1.11	12.6275	9	0	9.6	0	4.3	0	1.87	1	1.11	0	2.37	0
董玉春	46.1	0	0	0	1	1	0	0	1	52	0	0	34	0	0	50	0	34	59	0	0	0	5.8	0	171	0	0	205	0	3.38	0	1.85	0	0.46	0	0.85	12.6412	10.2	0	12.5	0	5.76	1	5.48	1	0.85	1	2.42	0
宁学忠	38.64	0	0	1	0	0	1	0	1	58	0	0	33	0	0	46	0	36	45	1	0	1	11.46	1	141	0	0	228	0	5.6	0	4.61	0	1.1	1	0.83	12.6464	10.8	0	12.8	0	5.25	1	2.49	1	0.83	1	3.29	0
刘智勤	45.51	0	0	0	1	0	1	0	0	73	1	1	33	0	0	51	1	39	47	1	0	1	8.34	0	116	0	1	195	0	4.8	0	2.99	0	0.5	0	1.31	12.6464	9.3	0	10.6	0	4.26	0	1.7	1	1.31	0	2.19	0
吴国海	46.63	0	0	0	1	1	0	0	1	57	0	0	39	1	1	52	0	40	45	1	0	1	6.24	0	162	0	0	118	0	3.68	0	1.83	0	0.67	1	1.52	12.6473	14	1	18.9	1	5.81	1	1.22	0	1.52	0	3.31	0
刘保祥	42.7	0	1	0	0	1	0	0	1	50	0	0	#NULL!	#NULL!	0	#NULL!	#NULL!	#NULL!	#NULL!	#NULL!	#NULL!	1	4.22	0	150	0	0	194	0	2.28	0	1.62	0	0.27	0	0.88	12.653	10.5	0	13.1	0	3.12	0	0.81	0	0.88	1	1.71	0
高永军	50	0	0	0	1	0	1	0	1	46	0	0	30	0	0	57	1	44	47	1	0	1	5.61	0	169	0	0	241	0	3.55	0	1.51	0	0.38	0	1.06	12.656	11	0	13	0	5.73	1	2.71	1	1.06	0	2.99	0
孙淑杰	39.3	0	0	0	1	1	0	0	0	60	0	0	31	0	0	48	0	31	65	0	0	0	5.58	0	127	0	1	244	0	2.78	0	2.32	0	0.35	0	1	12.677	11.1	0	13.6	0	3.19	0	0.78	0	1	0	1.84	0
魏福贺	45.1	0	0	1	0	0	1	0	0	67	1	1	37	0	1	44	0	30	61	0	0	0	8.36	0	149	0	0	203	1	4.78	0	2.49	0	0.96	1	#NULL!	12.6778	11.5	0	15.9	0	#NULL!	0	#NULL!	0	#NULL!	1	#NULL!	0
刘殿玉	38.7	0	1	0	0	1	0	0	1	54	0	0	34	0	0	46	0	28	69	0	0	0	6.7	0	137	0	0	220	1	3.29	0	2.8	0	0.39	0	1.04	12.6885	11.4	0	13.4	0	4.3	0	2.62	1	1.04	0	2.07	0
毛树桐	44.33	0	0	0	1	1	0	0	1	54	0	0	#NULL!	#NULL!	0	#NULL!	#NULL!	#NULL!	#NULL!	#NULL!	#NULL!	1	8.3	0	136	0	0	275	0	4.68	0	2.51	0	0.69	1	1.86	12.7195	10.4	0	12.4	0	5.34	1	2.14	1	1.86	0	2.57	0
马海山	46.55	0	0	0	1	0	0	1	1	55	0	0	41	1	1	66	1	49	49	1	0	1	8.72	0	153	0	0	283	0	5.17	0	2.58	0	0.56	0	0.84	12.7366	11.3	0	14.2	0	4.78	0	2.14	1	0.84	1	2.94	0
王淑贤	42.6	0	1	0	0	0	0	1	0	63	1	0	45	1	1	55	1	47	31	1	1	1	6.1	0	138	0	0	274	0	3.31	0	2.41	0	0.2	0	1.24	12.7376	10.1	0	11.4	0	4.27	0	2.98	1	1.24	0	2.13	0
张保国	44.3	0	0	0	1	0	1	0	1	45	0	0	35	0	0	51	0	40	45	1	0	1	14.1	1	159	0	0	255	0	7.97	1	4.82	0	0.98	1	0.94	12.7596	10	0	11.4	0	5.55	1	3.41	1	0.94	1	3.06	0
巴玉霞	43.3	0	0	0	1	0	1	0	0	70	1	1	37	1	1	46	0	31	60	0	0	0	10.17	1	121	0	1	217	0	5.62	0	3.93	0	0.42	0	1.29	12.7623	10.2	0	11.6	0	4.47	0	1.43	0	1.29	0	2.53	0
陈众春	46.5	0	0	1	0	0	1	0	1	58	0	0	38	1	1	44	0	31	58	0	0	0	7.68	0	171	0	0	192	0	4.57	0	2.19	0	0.76	1	1.04	12.7968	10.9	0	13.3	0	5.36	1	5.47	1	1.04	0	2.91	0
付成江	45.18	0	1	0	0	1	0	0	1	61	1	0	35	0	0	50	0	32	66	0	0	0	5.1	0	148	0	0	148	0	2.95	0	1.36	0	0.55	0	0.8	12.8028	10.9	0	12.8	0	4.82	0	2.85	1	0.8	1	2.93	0
张延付	38.68	0	0	0	1	1	0	0	1	77	1	1	32	0	0	45	0	28	67	0	0	0	5.49	0	133	0	0	220	1	2.72	0	1.9	0	0.5	0	0.71	12.8088	9	0	10.1	0	3.75	0	4.3	1	0.71	1	2	0
靳井功	45.8	0	1	0	0	0	1	0	1	65	1	0	40	1	1	57	1	44	44	1	0	1	9.63	1	163	0	0	203	0	5.65	0	3.17	0	0.54	0	1.3	12.8102	10.7	0	13.2	0	5.46	1	3.66	1	1.3	0	2.5	0
刘丽华	40.9	0	0	0	1	0	0	1	0	60	0	0	37	1	1	49	0	35	57	0	0	0	9.3	0	131	0	0	317	0	4.88	0	3.72	0	0.37	0	1.22	12.8296	10.7	0	13	0	2.47	0	0.76	0	1.22	0	0.9	0
李文兰	37.81	0	0	1	0	1	0	0	0	62	1	0	28	0	0	43	0	24	77	0	0	0	6.82	0	150	0	0	254	0	3.31	0	2.23	0	0.55	0	0.88	12.8362	11.3	0	14.3	0	3.18	0	1.27	0	0.88	1	1.71	0
宋彩琴	42.43	0	0	1	0	1	0	0	0	68	1	1	#NULL!	#NULL!	0	#NULL!	#NULL!	#NULL!	#NULL!	#NULL!	#NULL!	1	5.71	0	137	0	0	187	0	3.11	0	1.99	0	0.5	0	1.16	12.8366	11	0	12.4	0	4.73	0	0.61	0	1.16	0	2.8	0
王刚	40.2	0	0	1	0	1	0	0	1	55	0	0	#NULL!	#NULL!	0	#NULL!	#NULL!	#NULL!	#NULL!	#NULL!	#NULL!	1	7.44	0	140	0	0	248	0	3.84	0	2.72	0	0.53	0	0.67	12.839	10.4	0	12.5	0	3.71	0	3.75	1	0.67	1	1.34	0
于兴荣	39.3	0	0	0	1	0	0	1	0	67	1	1	45	1	1	55	1	39	54	0	0	0	5.41	0	129	0	1	193	0	2.73	0	1.68	0	0.44	0	1.04	12.8402	10.6	0	12.4	0	3.46	0	0.73	0	1.04	0	1.86	0
姜斌	42.8	0	0	1	0	0	1	0	1	48	0	0	35	0	0	57	1	39	59	0	0	0	12.6	1	165	0	0	265	0	6.95	1	4.44	0	0.56	0	0.98	12.8876	9.7	0	11	0	4.35	0	3.47	1	0.98	1	1.79	0
盖春	43.35	0	0	1	0	1	0	0	1	49	0	0	#NULL!	#NULL!	0	#NULL!	#NULL!	#NULL!	#NULL!	#NULL!	#NULL!	1	6.47	0	143	0	0	217	0	3.62	0	2.16	0	0.51	0	#NULL!	12.9067	10.3	0	11.7	0	#NULL!	0	#NULL!	0	#NULL!	1	#NULL!	0
马文礼	47.16	0	0	0	1	1	0	0	1	61	1	0	#NULL!	#NULL!	0	#NULL!	#NULL!	#NULL!	#NULL!	#NULL!	#NULL!	1	6.16	0	153	0	0	189	0	3.75	0	1.75	0	0.55	0	1.27	12.9085	11.4	0	14.7	0	4.17	0	3.06	1	1.27	0	2.01	0
齐占军	43.54	0	0	1	0	0	0	1	1	51	0	0	38	1	1	55	1	39	54	0	0	0	4.53	0	148	0	0	160	1	2.55	0	1.41	0	0.41	0	0.71	12.9287	11.6	0	14.8	0	5.79	1	5.93	1	0.71	1	3.47	1
张树国	36.1	0	0	1	0	1	0	0	1	62	1	0	29	0	0	44	0	28	68	0	0	0	5.35	0	154	0	0	153	0	2.5	0	2.1	0	0.58	0	0.67	12.9443	10.2	0	11.9	0	3.3	0	3.42	1	0.67	1	1.07	0
侯继凤	43.11	0	1	0	0	1	0	0	0	66	1	1	25	0	0	47	0	32	59	0	0	0	4.3	0	140	0	0	185	0	2.4	0	1.52	0	0.39	0	0.92	12.9469	11.4	0	15.3	0	5.25	1	2.57	1	0.92	1	3.21	0
李桂芝	45.3	0	0	1	0	1	0	0	0	49	0	0	35	0	0	50	0	32	66	0	0	0	7.51	0	123	0	1	247	0	4.41	0	2.62	0	0.38	0	1.07	12.9628	10.8	0	12.3	0	5.55	1	5.24	1	1.07	0	2.1	0
王秀英	46.1	0	0	1	0	0	0	1	0	83	1	1	32	0	0	50	0	34	60	0	0	0	4.45	0	110	0	1	231	0	2.66	0	1.32	0	0.34	0	0.95	12.9664	10.2	0	12.1	0	4.15	0	2.33	1	0.95	1	2.14	0
刘占发	43.3	0	0	1	0	0	1	0	1	70	1	1	46	1	1	60	1	47	44	1	0	1	3.9	0	149	0	0	128	0	2.19	0	1.33	0	0.32	0	1.35	12.9686	11.3	0	13.9	0	4.25	0	1.7	1	1.35	0	2.13	0
郭祥岐	40.2	0	1	0	0	1	0	0	1	70	1	1	29	0	0	46	0	32	57	0	0	0	6.61	0	151	0	0	162	0	3.45	0	2.5	0	0.49	0	1.07	12.9835	10.4	0	12.3	0	3.67	0	1.06	0	1.07	0	1.7	0
蔡文生	36.1	0	1	0	0	1	0	0	1	46	0	0	38	1	1	48	0	32	62	0	0	0	5.82	0	133	0	0	174	0	2.73	0	2.34	0	0.49	0	0.99	12.9937	10.8	0	11.8	0	3.53	0	1.45	0	0.99	1	1.88	0
张海峰	41	0	0	0	1	0	1	0	1	78	1	1	29	0	0	36	0	22	70	0	0	0	11.58	1	162	0	0	290	0	6.17	0	4.39	0	0.82	1	0.82	12.9955	10.8	0	13.5	0	3.69	0	3.12	1	0.82	1	1.98	0
陈万忠	43.7	0	0	1	0	1	0	0	1	57	0	0	35	0	0	49	0	32	64	0	0	0	4.19	0	147	0	0	173	0	2.38	0	1.25	0	0.29	0	0.73	12.9981	10.2	0	11.8	0	4.14	0	1.62	0	0.73	1	2.28	0
黄玉有	41.81	0	0	0	1	0	0	1	1	46	0	0	40	1	1	57	1	46	41	1	0	1	8.5	0	165	0	0	298	0	4.62	0	2.96	0	0.47	0	1.14	13	9.5	0	11.1	0	3.2	0	1.14	0	1.14	0	1.53	0
姚海祥	42.4	0	0	0	1	0	1	0	1	60	0	0	30	0	0	46	0	28	69	0	0	0	9.83	1	171	0	0	164	0	5.42	0	3.31	0	0.75	1	1.17	13.0041	13	0	18.2	1	5	0	1.09	0	1.17	0	2.96	0
宋淑敏	40.7	0	1	0	0	1	0	0	0	59	0	0	#NULL!	#NULL!	0	#NULL!	#NULL!	#NULL!	#NULL!	#NULL!	#NULL!	1	4.61	0	135	0	0	291	0	2.44	0	1.71	0	0.32	0	1.52	13.0045	11.2	0	14.3	0	6.09	1	1.38	0	1.52	0	3.52	1
赵素艳	45.4	0	0	0	1	1	0	0	0	59	0	0	31	0	0	44	0	29	62	0	0	0	4.25	0	121	0	1	172	0	2.51	0	1.41	0	0.28	0	0.88	13.0086	9.9	0	11.3	0	3.56	0	2.2	1	0.88	1	1.68	0
李树文	43.07	0	0	1	0	1	0	0	1	56	0	0	34	0	0	51	0	32	67	0	0	0	6.96	0	130	0	0	242	0	3.9	0	2.28	0	0.57	0	0.87	13.0101	9.9	0	10.9	0	3.72	0	2.2	1	0.87	1	2.06	0
韩天昌	43.31	0	1	0	0	1	0	0	1	54	0	0	33	0	0	49	0	23	72	0	0	0	6.3	0	156	0	0	236	0	3.55	0	1.8	0	0.52	0	0.88	13.0107	11.8	0	15.2	0	4.8	0	2.89	1	0.88	1	2.85	0
付江	44.52	0	0	1	0	0	1	0	1	54	0	0	43	1	1	57	1	47	37	1	1	1	7.24	0	159	0	0	224	0	4.2	0	2.46	0	0.73	1	2.04	13.0303	10.2	0	11.4	0	4.65	0	1.55	0	2.04	0	1.93	0
赖兆刚	43.3	0	1	0	0	1	0	0	1	45	0	0	33	0	0	47	0	32	58	0	0	0	7	0	144	0	0	230	0	3.95	0	2.18	0	0.63	1	0.79	13.032	9.7	0	10.6	0	3.77	0	2.61	1	0.79	1	2.12	0
张国孝	40.4	0	1	0	0	0	1	0	1	55	0	0	28	0	0	45	0	30	62	0	0	0	4.5	0	132	0	0	115	0	2.37	0	1.71	0	0.39	0	1.03	13.0363	8.3	0	8.5	0	4.41	0	3.11	1	1.03	0	1.97	0
王贺先	45.5	0	0	0	1	1	0	0	0	55	0	0	35	0	0	47	0	31	63	0	0	0	5.9	0	138	0	0	259	0	3.5	0	2	0	0.29	0	1.3	13.0378	11.2	0	13.7	0	3.82	0	0.87	0	1.3	0	2.12	0
戴秀珍	43.72	0	0	1	0	1	0	0	0	73	1	1	34	0	0	48	0	30	66	0	0	0	6.84	0	144	0	0	224	0	3.9	0	2.38	0	0.48	0	1.69	13.0415	11.1	0	12.7	0	4.74	0	0.49	0	1.69	0	2.39	0
张玉柱	46.07	0	0	1	0	0	1	0	1	54	0	0	37	0	1	47	0	32	59	0	0	0	6.55	0	178	0	0	177	0	3.94	0	2.4	0	0.43	0	1.11	13.0568	9	0	10.8	0	3.96	0	1.8	1	1.11	0	2.1	0
王秀英	38.8	0	0	1	0	0	0	1	0	66	1	1	29	0	0	44	0	28	67	0	0	0	5.2	0	134	0	0	214	0	2.64	0	1.89	0	0.57	0	1.11	13.0849	9	0	9.8	0	4.55	0	3.18	1	1.11	0	1.99	0
何万平	40.9	0	0	1	0	1	0	0	1	56	0	0	37	0	1	47	0	31	62	0	0	0	6.33	0	130	0	0	217	0	3.39	0	1.85	0	0.43	0	0.83	13.094	13	0	18.4	1	4.69	0	2.4	1	0.83	1	2.86	0
李占民	40.7	0	0	1	0	1	0	0	1	52	0	0	#NULL!	#NULL!	0	#NULL!	#NULL!	#NULL!	#NULL!	#NULL!	#NULL!	1	6.56	0	164	0	0	162	0	3.5	0	2.24	0	0.77	1	0.97	13.109	9.1	0	9.9	0	2.77	0	0.76	0	0.97	1	1.47	0
王维松	42.86	0	0	1	0	0	0	1	1	55	0	0	35	0	0	60	1	48	41	1	0	1	10.18	1	141	0	0	267	0	5.72	0	3.8	0	0.9	1	0.97	13.1098	9.3	0	9.9	0	3.8	0	1.04	0	0.97	1	2.16	0
刘军	48.1	0	0	1	0	1	0	0	1	46	0	0	33	0	0	51	0	34	61	0	0	0	6.8	0	142	0	0	263	0	4.29	0	1.37	0	0.3	0	0.93	13.1161	9.6	0	10.5	0	2.51	0	1.1	0	0.93	1	1.15	0
李富山	46.53	0	0	0	1	1	0	0	1	66	1	1	#NULL!	#NULL!	0	#NULL!	#NULL!	#NULL!	#NULL!	#NULL!	#NULL!	1	5.98	0	152	0	0	199	0	3.65	0	1.93	0	0.32	0	1.39	13.1177	9.4	0	10.3	0	5.1	0	1	0	1.39	0	2.87	0
陈忠福	45.1	0	0	0	1	0	0	1	0	51	0	0	32	0	0	45	0	28	68	0	0	0	10.51	1	141	0	0	237	0	6.23	0	3.53	0	0.71	1	0.84	13.1434	10.4	0	12.5	0	4.41	0	5.12	1	0.84	1	1.24	0
杨永宝	42.1	0	1	0	0	0	1	0	1	50	0	0	35	0	0	62	1	46	51	1	0	0	10.2	1	153	0	0	197	0	5.65	0	3.79	0	0.48	0	1	13.1573	11.2	0	13.1	0	4.56	0	1.29	0	1	0	2.97	0
李国刚	41.62	0	0	1	0	1	0	0	1	58	0	0	37	0	1	54	0	39	53	0	0	0	7.48	0	151	0	0	216	0	4.1	0	2.28	0	1.7	1	1.18	13.1698	10.8	0	13.6	0	3.96	0	2.03	1	1.18	0	2.02	0
王海波	48.47	0	0	1	0	1	0	0	1	46	0	0	35	0	0	52	0	34	62	0	0	0	7.35	0	179	0	0	215	0	4.7	0	2.56	0	0.54	0	1.31	13.1928	10	0	11.8	0	5.17	0	0.88	0	1.31	0	2.8	0
吴利群	40.2	0	0	1	0	1	0	0	0	64	1	0	38	1	1	46	0	28	69	0	0	0	7.2	0	130	0	0	302	0	3.82	0	2.48	0	0.42	0	1.15	13.1979	9.6	0	10.3	0	4.43	0	1.7	1	1.15	0	2.51	0
霍瑞芳	45.79	0	0	0	1	1	0	0	0	74	1	1	32	0	0	49	0	31	66	0	0	0	6.8	0	151	0	0	192	0	4.11	0	1.5	0	0.39	0	0.84	13.1996	11.5	0	14.3	0	4.22	0	2.22	1	0.84	1	2.48	0
刘蒙成	38.9	0	0	1	0	1	0	0	1	69	1	1	#NULL!	#NULL!	0	#NULL!	#NULL!	#NULL!	#NULL!	#NULL!	#NULL!	1	4.51	0	137	0	0	23	0	2.32	0	1.77	0	0.31	0	1.05	13.224	10.5	0	12.7	0	4.75	0	1.38	0	1.05	0	2.82	0
黄秀琴	45	0	0	0	1	0	0	1	0	65	1	0	32	0	0	50	0	36	55	0	0	0	6.92	0	140	0	0	231	0	4.12	0	2.38	0	0.32	0	1.35	13.2306	10	0	11.2	0	4.91	0	1.64	0	1.35	0	2.81	0
柳建民	38.9	0	0	1	0	0	1	0	1	56	0	0	34	0	0	54	0	38	54	0	0	0	8.7	0	161	0	0	171	0	4.48	0	3.63	0	0.52	0	0.85	13.2376	10.6	0	12.8	0	4.19	0	5.93	1	0.85	1	0.64	0
赵凤如	43.8	0	1	0	0	1	0	0	1	61	1	0	35	0	0	47	0	32	61	0	0	0	8.31	0	147	0	0	325	0	4.82	0	2.65	0	0.73	1	0.98	13.2426	9.1	0	9.9	0	2.53	0	0.87	0	0.98	1	1.15	0
王飞	48.7	0	0	1	0	0	1	0	1	43	0	0	34	0	0	48	0	34	54	0	0	0	5.21	0	172	0	0	147	0	3.36	0	1.36	0	0.33	0	0.91	13.2426	11.7	0	15.4	0	4.77	0	1.49	0	0.91	1	3.18	0
王玉馥	43	0	0	0	1	1	0	0	0	73	1	1	37	0	1	45	0	30	61	0	0	0	6.76	0	132	0	0	248	0	3.85	0	2.14	0	0.54	0	1.39	13.2448	9.4	0	10.8	0	4.5	0	3.68	1	1.39	0	2.12	0
黄海涛	43.8	0	0	1	0	1	0	0	1	56	0	0	29	0	0	42	0	27	65	0	0	0	6.86	0	156	0	0	211	0	3.98	0	1.95	0	0.56	0	1.07	13.246	10.4	0	12.1	0	3.51	0	1.2	0	1.07	0	1.89	0
成新利	40.2	0	0	1	0	0	0	1	1	47	0	0	32	0	0	45	0	29	65	0	0	0	10.12	1	147	0	0	298	0	5.4	0	3.67	0	0.77	1	0.73	13.2736	9.3	0	10.4	0	2.83	0	0.93	0	0.73	1	1.68	0
邢远源	44.5	0	1	0	0	0	1	0	1	42	0	0	23	0	0	46	0	29	66	0	0	0	5.53	0	162	0	0	152	0	3.27	0	1.92	0	0.29	0	1.29	13.2881	11.3	0	13.8	0	4.04	0	1.4	0	1.29	0	2.06	0
张淑芹	47.3	0	0	0	1	1	0	0	0	64	1	0	33	0	0	49	0	34	59	0	0	0	7.35	0	124	0	1	374	1	4.62	0	2.6	0	0.45	0	0.66	13.289	10.8	0	12.8	0	4.26	0	1.59	0	0.66	1	1.94	0
李新国	44.7	0	0	1	0	1	0	0	1	58	0	0	30	0	0	54	0	37	58	0	0	0	9.25	0	155	0	0	171	0	5.5	0	2.32	0	0.53	0	1.16	13.3019	10.2	0	12.3	0	5.98	1	4.75	1	1.16	0	2.66	0
刘伟	43.5	0	0	1	0	1	0	0	1	52	0	0	39	1	1	53	0	32	70	0	0	0	8.5	0	155	0	0	214	0	4.92	0	2.45	0	0.53	0	1.11	13.3063	10.7	0	12.7	0	4.16	0	2.29	1	1.11	0	2.21	0
温国顺	51.5	0	0	1	0	1	0	0	1	63	1	0	31	0	0	44	0	28	67	0	0	0	4.83	0	155	0	0	172	0	3.31	0	1.15	0	0.35	0	1.07	13.3068	12.3	0	17.1	0	4.21	0	1.18	0	1.07	0	2.19	0
陈汉林	41.4	0	1	0	0	0	1	0	1	60	0	0	31	0	0	52	0	33	64	0	0	0	7.11	0	172	0	0	182	0	3.92	0	2.76	0	0.38	0	1.08	13.3173	10.3	0	11.8	0	4.06	0	2.47	1	1.08	0	1.86	0
王翠英	45	0	1	0	0	1	0	0	0	61	1	0	35	0	0	49	0	32	64	0	0	0	6.41	0	142	0	0	245	0	3.85	0	2.11	0	0.45	0	1.35	13.3472	10	0	11.2	0	4.91	0	1.64	0	1.35	0	2.81	0
任利香	40.94	0	1	0	0	1	0	0	0	63	1	0	#NULL!	#NULL!	0	#NULL!	#NULL!	#NULL!	#NULL!	#NULL!	#NULL!	1	6.58	0	147	0	0	177	0	3.6	0	2.49	0	0.38	0	0.83	13.3638	9.7	0	10.3	0	2.63	0	1.36	0	0.83	1	1.3	0
孙继德	39.8	0	1	0	0	0	1	0	1	56	0	0	40	1	1	60	1	46	47	1	0	1	6.99	0	148	0	0	167	0	3.72	0	2.6	0	0.52	0	0.92	13.3716	11.2	0	13.4	0	4.1	0	2.34	1	0.92	1	2.12	0
李显增	37	0	0	0	1	1	0	0	1	71	1	1	32	0	0	52	0	35	61	0	0	0	4.85	0	142	0	0	180	0	2.4	0	2.28	0	0.37	0	1.19	13.3742	9.9	0	11.9	0	3.95	0	1.17	0	1.19	0	2.09	0
马春生	40.4	0	0	0	1	0	1	0	1	52	0	0	34	0	0	49	0	32	64	0	0	0	10.54	1	149	0	0	236	0	5.7	0	4.25	0	0.59	0	0.66	13.3861	10	0	11.6	0	5.82	1	1.26	0	0.66	1	3.49	1
王海彬	38.69	0	0	0	1	0	1	0	1	69	1	1	35	0	0	46	0	30	64	0	0	0	4.69	0	154	0	0	93	0	2.43	0	1.76	0	0.5	0	1.33	13.3917	11	0	13.3	0	3.37	0	0.63	0	1.33	0	1.57	0
张继福	39.37	0	1	0	0	1	0	0	1	56	0	0	33	0	0	52	0	35	60	0	0	0	6.8	0	146	0	0	171	0	3.59	0	2.5	0	0.35	0	0.97	13.4097	9.7	0	11	0	4.73	0	4.38	1	0.97	1	2.57	0
霍晓岩	43.7	0	0	0	1	1	0	0	1	47	0	0	32	0	0	47	0	31	63	0	0	0	8.9	0	147	0	0	303	1	5.22	0	2.13	0	0.69	1	1.3	13.4214	10.9	0	12.7	0	5.4	1	1.46	0	1.3	0	3.13	0
张建明	42.5	0	1	0	0	1	0	0	1	53	0	0	29	0	0	50	0	32	65	0	0	0	5.75	0	146	0	0	285	0	3.28	0	1.91	0	0.44	0	1.29	13.422	10.4	0	12.3	0	5.34	1	1.79	1	1.29	0	3.06	0
范希琴	43.3	0	0	0	1	1	0	0	0	59	0	0	29	0	0	50	0	33	61	0	0	0	5.97	0	120	0	1	179	0	3.47	0	2.9	0	0.31	0	1.09	13.4235	9.9	0	11	0	4.73	0	1.9	1	1.09	0	2.72	0
李桂芝	39.9	0	1	0	0	1	0	0	0	53	0	0	25	0	0	45	0	32	54	0	0	0	7.84	0	140	0	0	266	0	4.2	0	2.81	0	0.6	0	0.95	13.4264	10.4	0	11.9	0	5.38	1	1.84	1	0.95	1	3.36	0
王福齐	41.3	0	0	0	1	1	0	0	1	55	0	0	35	0	0	47	0	32	60	0	0	0	6.92	0	143	0	0	297	0	3.84	0	1.79	0	0.3	0	0.77	13.4362	9.4	0	10.4	0	3.62	0	5	1	0.77	1	0.58	0
孙淑荣	42.2	0	1	0	0	1	0	0	0	65	1	0	33	0	0	54	1	34	66	0	0	0	7	0	149	0	0	206	1	3.97	0	2.53	0	0.37	0	1.89	13.4394	9.9	0	11.4	0	7.59	1	3.84	1	1.89	0	4.18	1
伊井申	45.52	0	0	0	1	1	0	0	1	69	1	1	35	0	0	48	0	31	66	0	0	0	5.95	0	159	0	0	236	0	3.64	0	1.64	0	0.53	0	0.95	13.4395	11.5	0	15	0	3.03	0	2.41	1	0.95	1	1.42	0
兰振祥	39.05	0	0	1	0	0	1	0	1	55	0	0	32	0	0	51	0	36	56	0	0	0	7.81	0	135	0	0	260	1	4.1	0	3.34	0	0.34	0	1.02	13.4435	8.4	0	8.4	0	3.54	0	0.91	0	1.02	0	1.93	0
李振忠	46.76	0	1	0	0	1	0	0	1	38	0	0	#NULL!	#NULL!	0	#NULL!	#NULL!	#NULL!	#NULL!	#NULL!	#NULL!	1	7.82	0	180	0	0	286	0	4.92	0	2.2	0	0.52	0	0.72	13.455	10	0	11.3	0	4.45	0	4.72	1	0.72	1	2.51	0
孙长山	37.88	0	1	0	0	1	0	0	1	63	1	0	#NULL!	#NULL!	0	#NULL!	#NULL!	#NULL!	#NULL!	#NULL!	#NULL!	1	5.29	0	137	0	0	23	0	2.7	0	1.94	0	0.41	0	1.31	13.474	10.5	0	11.8	0	3.39	0	1.23	0	1.31	0	1.54	0
孙建华	44.9	0	1	0	0	1	0	0	0	65	1	0	32	0	0	46	0	32	57	0	0	0	6.5	0	130	0	0	342	0	3.94	0	2.18	0	0.27	0	1.09	13.5001	9.5	0	10.6	0	3.54	0	2.4	1	1.09	0	1.72	0
袁常林	45.1	0	1	0	0	0	0	1	1	47	0	0	30	0	0	42	0	26	68	0	0	0	7.55	0	151	0	0	316	0	4.6	0	2.88	0	0.57	0	1.19	13.5093	10.1	0	10.9	0	4.45	0	1.38	0	1.19	0	2.47	0
高朝德	44.72	0	1	0	0	0	1	0	1	53	0	0	32	0	0	50	0	38	49	1	0	1	8.67	0	148	0	0	249	0	5.24	0	2.9	0	0.46	0	1.01	13.5148	9.6	0	10.4	0	3.21	0	1.5	0	1.01	0	1.61	0
杨大森	42.1	0	0	0	1	0	0	1	1	53	0	0	34	0	0	50	0	35	56	0	0	0	10.24	1	115	1	1	276	0	5.83	0	3.78	0	0.45	0	0.94	13.5234	10.3	0	11.6	0	5.76	1	1.95	1	0.94	1	3.93	1
张国财	45.5	0	0	0	1	1	0	0	1	55	0	0	#NULL!	#NULL!	0	#NULL!	#NULL!	#NULL!	#NULL!	#NULL!	#NULL!	1	4.68	0	162	0	0	167	0	2.88	0	1.39	0	0.31	0	1.25	13.5249	11.7	0	14.7	0	6.02	1	1.41	0	1.25	0	4.13	1
薛伟	38.5	0	1	0	0	0	0	1	1	57	0	0	31	0	0	49	0	32	64	0	0	0	9.12	0	144	0	0	265	0	4.75	0	3.4	0	0.8	1	0.68	13.5281	9.4	0	10.4	0	3.57	0	4.61	1	0.68	1	1.85	0
王淑华	37.41	0	0	1	0	0	1	0	0	65	1	0	26	0	0	46	0	35	47	1	0	1	10.67	1	133	0	0	265	0	5.4	0	4.87	0	0.6	0	0.83	13.5283	9.7	0	10.7	0	4.11	0	1.18	0	0.83	1	2.51	0
乔志存	41.7	0	0	0	1	1	0	0	1	58	0	0	#NULL!	#NULL!	0	#NULL!	#NULL!	#NULL!	#NULL!	#NULL!	#NULL!	1	7.71	0	135	0	0	242	0	4.35	0	2.32	0	0.6	0	1.34	13.53	9.8	0	11.4	0	4.23	0	1.42	0	1.34	0	2.17	0
陈洪胜	44.5	0	0	1	0	1	0	0	1	65	1	0	34	0	0	51	0	36	58	0	0	0	5.96	0	148	0	0	153	0	3.59	0	1.9	0	0.37	0	1.25	13.5359	10.9	0	12.9	0	5.01	0	4.4	1	1.25	0	2.57	0
王桂芹	45.9	0	0	0	1	1	0	0	0	64	1	0	29	0	0	45	0	31	60	0	0	0	7.79	0	135	0	0	244	0	4.84	0	2.39	0	0.42	0	1.07	13.5362	9.9	0	11.5	0	5.05	0	2.37	1	1.07	0	2.95	0
丁志亭	37.1	0	0	0	1	1	0	0	1	72	1	1	31	0	0	49	0	30	69	0	0	0	5.63	0	130	0	0	125	0	2.83	0	2.32	0	0.21	0	1.05	13.5489	13.1	0	16.5	0	3.92	0	0.6	0	1.05	0	2.6	0
王立春	50.47	0	1	0	0	0	1	0	1	53	0	0	32	0	0	46	0	32	56	0	0	0	9.92	1	162	0	0	223	0	6.79	1	2.53	0	0.55	0	1.22	13.562	11.6	0	14.5	0	5.97	1	3.55	1	1.22	0	3.45	1
王志强	44.54	0	0	0	1	1	0	0	1	57	0	0	37	0	1	52	0	33	66	0	0	0	9.5	0	167	0	0	152	0	5.74	0	2.44	0	0.69	1	1.29	13.5656	10.3	0	12.6	0	8.08	1	5.48	1	1.29	0	4.88	1
潘柏义	42.1	0	1	0	0	1	0	0	1	60	0	0	32	0	0	50	0	34	59	0	0	0	5.6	0	152	0	0	222	0	3.2	0	1.74	0	0.1	0	2.12	13.5731	10.2	0	11.1	0	3.95	0	0.57	0	2.12	0	1.41	0
张占昌	37.7	0	1	0	0	1	0	0	1	65	1	0	32	0	0	50	0	35	57	0	0	0	8.2	0	151	0	0	248	0	4.2	0	3.24	0	0.59	0	1.04	13.5861	9.4	0	10.3	0	4.89	0	3.68	1	1.04	0	2.71	0
黄本明	36.3	0	0	0	1	1	0	0	1	57	0	0	35	0	0	48	0	34	57	0	0	0	5.35	0	137	0	0	256	0	2.64	0	2.33	0	0.21	0	0.88	13.5939	9.9	0	10.7	0	5.1	0	2.72	1	0.88	1	2.98	0
刘景臣	45.2	0	1	0	0	1	0	0	1	51	0	0	33	0	0	49	0	35	54	0	0	0	7.21	0	154	0	0	247	0	4.44	0	1.97	0	0.35	0	0.92	13.6241	10.6	0	13.2	0	4.66	0	2.61	1	0.92	1	2.8	0
胡继增	44.99	0	1	0	0	0	0	1	1	51	0	0	34	0	0	45	0	32	56	0	0	0	7.84	0	165	0	0	199	0	4.81	0	2.34	0	0.59	0	1.03	13.6368	9.6	0	10.8	0	3.45	0	2.24	1	1.03	0	1.71	0
王爱香	42	0	0	0	1	0	1	0	0	60	0	0	37	1	1	45	0	23	80	0	0	0	8.5	0	140	0	0	249	0	4.87	0	32.8	0	8	1	1.3	13.6415	8.6	0	9.1	0	5.24	1	1.99	1	1.3	0	3.04	0
孟德文	41.8	0	0	0	1	1	0	0	1	59	0	0	37	0	1	47	0	34	55	0	0	0	8.61	0	150	0	0	299	0	4.91	0	3.8	0	0.56	0	1.41	13.6428	10.9	0	12.8	0	4.84	0	1.48	0	1.41	0	2.76	0
王玉玲	43.3	0	1	0	0	1	0	0	0	58	0	0	31	0	0	42	0	29	57	0	0	0	9.62	1	137	0	0	299	0	5.69	0	2.82	0	0.4	0	1.36	13.66	10.3	0	11.4	0	3.91	0	1.91	1	1.36	0	1.68	0
王成春	40.7	0	1	0	0	1	0	0	1	53	0	0	24	0	0	55	1	36	62	0	0	0	6.59	0	167	0	0	185	0	3.67	0	2.28	0	0.36	0	0.49	13.6832	10.5	0	12.6	0	2.24	0	2.62	1	0.49	1	0.83	0
范国彬	42.3	0	0	1	0	1	0	0	1	68	1	1	35	0	0	47	0	30	65	0	0	0	4.87	0	164	0	0	165	0	2.82	0	1.6	0	0.29	0	1.15	13.6893	11.3	0	14	0	4.9	0	1.25	0	1.15	0	3.18	0
狄秀环	42.15	0	0	1	0	1	0	0	0	62	1	0	29	0	0	47	0	30	65	0	0	0	5.96	0	141	0	0	344	0	3.44	0	1.86	0	0.42	0	2.29	13.6935	10	0	11.3	0	5.04	0	1.21	0	2.29	0	2.08	0
韩树峰	42.68	0	1	0	0	1	0	0	1	57	0	0	34	0	0	47	0	33	57	0	0	0	7.46	0	148	0	0	189	0	4.36	0	2.37	0	0.68	1	1.33	13.6938	10.8	0	13.4	0	4.07	0	1.3	0	1.33	0	2.06	0
孙谨言	45.7	0	0	0	1	1	0	0	1	64	1	0	37	0	1	54	0	39	54	0	0	0	5.78	0	137	0	0	224	0	3.62	0	1.5	0	0.53	0	1.14	13.7045	10.9	0	12.8	0	3.75	0	0.88	0	1.14	0	2	0
李洪涛	45.96	0	1	0	0	0	1	0	1	48	0	0	43	1	1	67	1	51	45	1	0	1	3.39	0	153	0	0	229	0	2.14	0	1.3	0	0.17	0	1.1	13.7352	10	0	10.8	0	4.32	0	1.31	0	1.1	0	2.45	0
刘秀荣	43.7	0	0	0	1	1	0	0	0	61	1	0	30	0	0	48	0	29	70	0	0	0	7	0	133	0	0	214	0	4.21	0	2.47	0	0.27	0	1.03	13.7627	10.4	0	12	0	5.15	0	5.93	1	1.03	0	1.42	0
闫素云	43.53	0	0	0	1	1	0	0	0	60	0	0	31	0	0	47	0	30	66	0	0	0	7.96	0	142	0	0	232	0	4.77	0	2.69	0	0.33	0	0.9	13.7663	10.7	0	13	0	3.8	0	3.13	1	0.9	1	2.01	0
杨玉慧	38.2	0	0	0	1	1	0	0	0	66	1	1	44	1	1	56	1	34	70	0	0	0	4.83	0	138	0	0	156	0	2.54	0	1.66	0	0.37	0	1.29	13.7665	10.7	0	12	0	4.41	0	0.42	0	1.29	0	3	0
卢军虎	47.43	0	1	0	0	0	1	0	1	55	0	0	29	0	0	50	0	36	55	0	0	0	4.87	0	166	0	0	188	0	3.18	0	1.5	0	0.59	0	0.93	13.7672	11.1	0	13.5	0	4.36	0	1.29	0	0.93	1	2.62	0
潘静迎	45.84	0	0	1	0	0	1	0	1	47	0	0	35	0	0	52	0	41	45	1	0	1	6.98	0	160	0	0	252	0	4.41	0	2.3	0	0.41	0	0.71	13.7828	9.6	0	10.9	0	4.49	0	2.35	1	0.71	1	2.79	0
于春茹	39.3	0	1	0	0	1	0	0	0	61	1	0	33	0	0	48	0	32	60	0	0	0	5.39	0	140	0	0	209	0	2.92	0	1.9	0	0.52	0	1.33	13.7848	10.6	0	12.5	0	4.49	0	0.85	0	1.33	0	2.77	0
高玉奇	47.3	0	0	0	1	0	0	1	1	63	1	0	35	0	0	48	0	32	61	0	0	0	8.28	0	151	0	0	150	0	5.4	0	2.16	0	0.6	0	1.1	13.788	10.7	0	12.2	0	4.22	0	2.35	1	1.1	0	2.05	0
国文祥	45.5	0	1	0	0	1	0	0	1	64	1	0	35	0	0	50	0	34	59	0	0	0	4.59	0	153	0	0	128	0	2.88	0	1.35	0	0.32	0	0.91	13.7901	10.6	0	12.9	0	3.63	0	1.5	0	0.91	1	2.04	0
纪瑞兴	45.4	0	0	0	1	1	0	0	1	62	1	0	27	0	0	51	0	32	66	0	0	0	4.95	0	137	0	0	307	0	3.1	0	1.47	0	0.27	0	0.67	13.7943	11.4	0	13.4	0	3.08	0	2.82	1	0.67	1	1.13	0
刘淑芹	39.2	0	0	0	1	0	1	0	0	64	1	0	30	0	0	46	0	33	55	0	0	0	5.73	0	113	0	1	212	0	3.1	0	2.9	0	0.5	0	1.14	13.8013	12.6	0	16.4	0	4.24	0	1.69	0	1.14	0	2.33	0
刘贵	42.8	0	1	0	0	1	0	0	1	67	1	1	43	1	1	57	1	35	69	0	0	0	5.84	0	159	0	0	236	0	3.45	0	1.93	0	0.39	0	1.32	13.8027	10.8	0	12.5	0	3.88	0	1.48	0	1.32	0	1.89	0
孙常海	41.4	0	1	0	0	0	1	0	1	53	0	0	32	0	0	47	0	31	63	0	0	0	6.57	0	143	0	0	191	0	3.76	0	2.43	0	0.33	0	1.01	13.8236	10.2	0	11.3	0	4.98	0	1.08	0	1.01	0	2.87	0
王彩霞	39.97	0	0	0	1	0	0	1	0	65	1	0	27	0	0	47	0	29	68	0	0	0	7.1	0	133	0	0	322	0	3.93	0	2.54	0	0.48	0	0.95	13.8484	10.4	0	12.6	0	4.05	0	1.8	1	0.95	1	2.3	0
胡国峰	41.1	0	1	0	0	0	1	0	1	46	0	0	34	0	0	47	0	32	59	0	0	0	7.94	0	162	0	0	232	0	4.52	0	2.66	0	0.65	1	0.94	13.8508	10.2	0	12.1	0	4.67	0	3.54	1	0.94	1	2.63	0
孙淑荣	38.6	0	0	0	1	1	0	0	0	61	1	0	39	1	1	48	0	32	62	0	0	0	5.3	0	127	0	1	222	0	2.84	0	1.72	0	0.38	0	0.91	13.8821	10.2	0	11.4	0	5.38	1	2.9	1	0.91	1	3.15	0
李才	45.36	0	1	0	0	0	1	0	1	42	0	0	31	0	0	46	0	28	70	0	0	0	7.7	0	163	0	0	268	0	4.85	0	1.88	0	0.61	1	1.31	13.886	10.3	0	12.1	0	4.9	0	1.94	1	1.31	0	2.68	0
陈宝增	36.3	0	1	0	0	1	0	0	1	48	0	0	37	0	1	55	1	37	60	0	0	0	5.59	0	141	0	0	228	0	2.82	0	2.33	0	0.39	0	0.83	13.8973	10.5	0	12.1	0	3.63	0	0.6	0	0.83	1	2.53	0
刘玉山	46.4	0	0	1	0	1	0	0	1	61	1	0	29	0	0	50	0	33	62	0	0	0	6.42	0	163	0	0	212	0	4.14	0	1.72	0	0.36	0	1.14	13.8978	9.3	0	10.3	0	5.84	1	2.08	1	1.14	0	3.55	1
杨瑞兰	41.9	0	0	0	1	1	0	0	0	69	1	1	27	0	0	47	0	30	67	0	0	0	6.8	0	122	0	1	221	0	3.96	0	2.29	0	0.5	0	0.72	13.8986	10	0	11.3	0	4.45	0	2.9	1	0.72	1	2.21	0
王利忠	39.4	0	0	0	1	1	0	0	1	61	1	0	34	0	0	47	0	28	70	0	0	0	10.7	1	161	0	0	205	0	5.86	0	3.72	0	0.62	1	1.01	13.9001	10.9	0	12.3	0	4.08	0	3.26	1	1.01	0	1.59	0
李福	44.3	0	1	0	0	1	0	0	1	65	1	0	35	0	0	51	0	27	78	0	0	0	6.41	0	158	0	0	222	0	3.95	0	1.73	0	0.56	0	1.07	13.9103	10.8	0	12.2	0	3.83	0	1.94	1	1.07	0	2.01	0
刘建军	39.9	0	1	0	0	0	1	0	1	48	0	0	35	0	0	57	1	39	58	0	0	0	9.71	1	167	0	0	183	0	5.39	0	3.72	0	0.51	0	0.74	13.9122	10.4	0	12.9	0	3.58	0	5.98	1	0.74	1	0.12	0
王亚男	44.18	0	1	0	0	1	0	0	1	35	0	0	34	0	0	51	0	34	60	0	0	0	8.54	0	164	0	0	191	0	5.25	0	2.54	0	0.68	1	0.76	13.9148	10	0	11.6	0	3.99	0	1.93	1	0.76	1	2.39	0
全淑娟	44.3	0	1	0	0	1	0	0	0	69	1	1	37	1	1	47	0	31	64	0	0	0	6.13	0	141	0	0	246	0	3.78	0	1.83	0	0.25	0	1.16	13.9196	10.8	0	13	0	5.64	1	1.45	0	1.16	0	3.82	1
朱广海	40.9	0	0	1	0	1	0	0	1	51	0	0	36	0	1	68	1	51	49	1	0	1	5.62	0	136	0	0	232	0	3.2	0	1.84	0	0.61	1	1.35	13.9216	9.5	0	10.3	0	5.55	1	1.64	0	1.35	0	3.2	0
袁凤梅	44.6	0	0	1	0	1	0	0	0	55	0	0	31	0	0	50	0	35	58	0	0	0	8.47	0	155	0	0	242	0	5.26	0	2.87	0	0.26	0	1.55	13.9241	10.7	0	13.1	0	4.28	0	0.88	0	1.55	0	2.33	0
阚宝松	37.7	0	1	0	0	1	0	0	1	68	1	1	39	1	1	59	1	36	69	0	0	0	6.8	0	137	0	0	188	0	3.57	0	1.66	0	0.45	0	0.85	13.9257	12	0	15.2	0	3.42	0	2.17	1	0.85	1	1.58	0
任立军	37.6	0	1	0	0	1	0	0	1	45	0	0	30	0	0	44	0	31	57	0	0	0	5.67	0	148	0	0	236	0	2.97	0	2.21	0	0.41	0	1.11	13.9311	10.5	0	12.2	0	4.26	0	5.13	1	1.11	0	0.82	0
赵险峰	45.05	0	0	1	0	1	0	0	1	50	0	0	37	0	1	59	1	42	55	0	0	0	5	0	164	0	0	195	0	3.14	0	1.46	0	0.26	0	1.12	13.9401	10.8	0	12.9	0	4.47	0	3.07	1	1.12	0	2.37	0
冷雁滨	42.24	0	0	1	0	1	0	0	1	69	1	1	35	0	0	52	0	30	73	0	0	0	5.79	0	147	0	0	214	0	3.41	0	1.67	0	0.6	0	1.04	13.9429	9.4	0	10.1	0	5.05	0	2.39	1	1.04	0	2.97	0
王振东	49.95	0	0	1	0	0	1	0	1	53	0	0	30	0	0	51	0	34	62	0	0	0	6.79	0	159	0	0	176	0	4.73	0	1.47	0	0.51	0	1.04	13.9462	10.8	0	12.1	0	5.83	1	3.12	1	1.04	0	3.52	1
蔡广余	44.95	0	1	0	0	1	0	0	1	58	0	0	27	0	0	40	0	26	65	0	0	0	6.81	0	148	0	0	266	0	4.27	0	1.89	0	0.47	0	0.88	13.9493	12	0	15.2	0	3.91	0	3.9	1	0.88	1	2.03	0
隋国军	45.2	0	1	0	0	1	0	0	1	48	0	0	36	0	1	47	0	25	77	0	0	0	8.45	0	165	0	0	188	0	5.33	0	2.36	0	0.66	1	1.24	13.9551	12.3	0	15.9	0	5.66	1	2.75	1	1.24	0	3.26	0
王海泉	42.2	0	0	0	1	1	0	0	1	68	1	1	39	1	1	49	0	31	66	0	0	0	6.23	0	150	0	0	143	0	3.67	0	1.68	0	0.43	0	0.59	13.9594	9.7	0	10.8	0	3.74	0	5.93	1	0.59	1	0.45	0
魏桂霞	41.1	0	1	0	0	1	0	0	0	73	1	1	37	1	1	53	1	32	69	0	0	0	7.39	0	147	0	0	167	0	4.24	0	2.4	0	0.43	0	1.05	13.9598	9.6	0	10.1	0	4.53	0	1.77	1	1.05	0	2.68	0
徐建华	42.3	0	0	0	1	0	0	1	1	55	0	0	35	0	0	52	0	35	62	0	0	0	6.4	0	165	0	0	250	0	3.78	0	1.98	0	0.51	0	0.82	13.9628	10.2	0	11.6	0	3.83	0	2.26	1	0.82	1	2.18	0
王淑杰	38.6	0	0	0	1	1	0	0	0	69	1	1	32	0	0	55	1	36	63	0	0	0	6.66	0	135	0	0	290	0	3.59	0	2.34	0	0.47	0	1	13.9647	10.1	0	11.2	0	3.76	0	3.19	1	1	0	1.31	0
刘树义	41	0	0	1	0	0	1	0	1	59	0	0	42	1	1	52	0	36	59	0	0	0	10.32	1	153	0	0	282	0	5.91	0	3.44	0	0.74	1	0.53	13.9677	9.3	0	10	0	4.38	0	1.96	1	0.53	1	2.58	0
苏海军	40.4	0	0	1	0	0	0	1	1	52	0	0	31	0	0	53	0	37	57	0	0	0	6.8	0	142	0	0	187	0	3.84	0	2.24	0	0.4	0	1.38	13.9779	10.2	0	11.1	0	5.63	1	1.34	0	1.38	0	2.97	0
叶凤山	40.4	0	0	1	0	0	0	1	1	61	1	0	35	0	0	52	0	33	66	0	0	0	5.1	0	165	0	0	169	0	2.88	0	1.74	0	0.31	0	0.94	13.9779	10.3	0	12.6	0	5.89	1	2.13	1	0.94	1	3.98	1
李庆丰	41.73	0	0	1	0	1	0	0	1	69	1	1	41	1	1	55	1	38	59	0	0	0	6.22	0	149	0	0	190	1	3.63	0	1.73	0	0.54	0	0.79	13.9852	11.5	0	13.8	0	4.28	0	5.34	1	0.79	1	2.26	0
屈民	40.87	0	0	1	0	0	1	0	1	54	0	0	38	1	1	50	0	35	56	0	0	0	6.84	0	151	0	0	245	0	3.91	0	2.37	0	0.45	0	0.89	13.9867	10.9	0	13.7	0	3.81	0	5.03	1	0.89	1	1.83	0
尹淑云	34.8	1	0	1	0	1	0	0	0	64	1	0	34	0	0	47	0	25	77	0	0	0	7	0	116	0	1	194	0	3.41	0	2.83	0	0.72	1	1.06	13.9984	10.2	0	11.5	0	4.29	0	1.08	0	1.06	0	2.48	0
张治华	48.12	0	0	0	1	1	0	0	1	66	1	1	35	0	0	52	0	34	64	0	0	0	5.12	0	146	0	0	186	0	3.45	0	1.39	0	0.22	0	1.26	14.0031	10	0	12.3	0	6.04	1	2.42	1	1.26	0	3.58	1
尹才	37.7	0	1	0	0	0	1	0	1	49	0	0	#NULL!	#NULL!	0	#NULL!	#NULL!	#NULL!	#NULL!	#NULL!	#NULL!	1	9.26	0	158	0	0	265	0	4.89	0	3.64	0	0.57	0	0.73	14.0074	9.6	0	10.4	0	4.86	0	5.93	1	0.73	1	1.43	0
韩伟	47	0	0	0	1	1	0	0	1	60	0	0	#NULL!	#NULL!	0	#NULL!	#NULL!	#NULL!	#NULL!	#NULL!	#NULL!	1	5.21	0	145	0	0	239	0	3.43	0	1.35	0	0.35	0	0.85	14.0074	10.1	0	11	0	5.93	1	4.05	1	0.85	1	3.66	1
王素霞	45.17	0	1	0	0	1	0	0	0	55	0	0	40	1	1	60	1	44	50	1	0	0	3.54	0	133	0	0	177	0	2.24	0	0.83	1	0.44	0	0.89	14.0086	11.6	0	16.4	0	4.39	0	5.27	1	0.89	1	2.27	0
高绍华	43.77	0	0	0	1	0	0	1	1	65	1	0	35	0	0	46	0	30	64	0	0	0	12.2	1	175	0	0	281	0	7.49	1	3.32	0	0.97	1	1.04	14.0264	10.9	0	13.7	0	6.33	1	2.29	1	1.04	0	4	1
赵国江	47.51	0	1	0	0	0	1	0	1	48	0	0	32	0	0	48	0	34	58	0	0	0	6.99	0	172	0	0	225	0	4.66	0	1.73	0	0.46	0	1.77	14.0321	11.3	0	14.3	0	5.54	1	1.91	1	1.77	0	2.83	0
刘超	36	0	1	0	0	1	0	0	1	63	1	0	31	0	0	53	0	34	65	0	0	0	5.53	0	143	0	0	180	1	2.8	0	1.78	0	0.78	1	1.22	14.0647	9.4	0	10.1	0	3.11	0	0.98	0	1.22	0	1.41	0
王凤全	45.77	0	1	0	0	1	0	0	1	51	0	0	22	0	0	47	0	32	61	0	0	0	4.5	0	142	0	0	269	0	2.9	0	1.27	0	0.24	0	1.19	14.0801	10.3	0	11.7	0	5.88	1	0.63	0	1.19	0	3.69	1
张士军	42.5	0	0	1	0	1	0	0	1	57	0	0	35	0	0	40	0	28	56	0	0	0	8.3	0	167	0	0	222	0	4.97	0	2.22	0	0.53	0	0.85	14.0893	10.1	0	11.6	0	4.78	0	5.93	1	0.85	1	1.23	0
杨振柱	37	0	1	0	0	1	0	0	1	63	1	0	#NULL!	#NULL!	0	#NULL!	#NULL!	#NULL!	#NULL!	#NULL!	#NULL!	1	5.37	0	141	0	0	263	0	2.8	0	1.8	0	0.35	0	1.04	14.0923	10	0	10.8	0	3.92	0	1.31	0	1.04	0	2.28	0
李玉芹	41.8	0	0	1	0	1	0	0	0	75	1	1	33	0	0	48	0	32	63	0	0	0	5.89	0	147	0	0	204	1	3.47	0	2.8	0	0.26	0	1.04	14.0941	11.2	0	13.5	0	4.42	0	2.44	1	1.04	0	2.46	0
王素华	44.3	0	1	0	0	1	0	0	0	57	0	0	32	0	0	46	0	29	65	0	0	0	6.19	0	125	0	1	183	0	3.87	0	1.99	0	0.28	0	1.1	14.1129	11.2	0	13.3	0	5.58	1	4.57	1	1.1	0	2.4	0
陈瑞莲	40.6	0	0	1	0	0	1	0	0	52	0	0	26	0	0	43	0	30	57	0	0	0	11.83	1	148	0	0	296	0	6.78	1	4.2	0	0.67	1	0.95	14.1162	10.9	0	13	0	3.5	0	0.72	0	0.95	1	2.22	0
孟庆慧	40.1	0	0	1	0	1	0	0	1	67	1	1	41	1	1	47	0	33	57	0	0	0	9.26	0	148	0	0	256	0	5.25	0	2.28	0	1.49	1	1.08	14.1385	11.2	0	13.7	0	3.44	0	2.55	1	1.08	0	1.63	0
徐宝华	42	0	0	0	1	0	1	0	0	63	1	0	38	1	1	58	1	46	42	1	0	1	7.81	0	131	0	0	213	0	4.64	0	2.77	0	0.3	0	1.57	14.1455	8.9	0	9.3	0	4.17	0	0.78	0	1.57	0	2	0
任振刚	42.6	0	0	1	0	1	0	0	1	48	0	0	38	1	1	50	0	29	73	0	0	0	10.47	1	153	0	0	282	0	6.31	1	3.15	0	0.82	1	0.61	14.1473	9.6	0	10.7	0	5.16	0	5.93	1	0.61	1	1.85	0
郭振江	46.7	0	0	1	0	1	0	0	1	52	0	0	34	0	0	55	1	35	64	0	0	0	6.31	0	155	0	0	163	0	4.17	0	1.7	0	0.4	0	1.01	14.1511	9.6	0	11	0	4.24	0	4.53	1	1.01	0	1.17	0
毕成才	37.9	0	0	0	1	1	0	0	1	80	1	1	28	0	0	51	0	34	60	0	0	0	6.99	0	151	0	0	204	0	3.75	0	2.3	0	0.51	0	1.42	14.1552	8.7	0	8.8	0	3.22	0	1.53	0	1.42	0	1.1	0
温学通	46.35	0	1	0	0	1	0	0	1	45	0	0	35	0	0	51	0	33	63	0	0	0	11.37	1	166	0	0	325	0	7.46	1	2.99	0	0.73	1	0.79	14.1556	9.8	0	10.9	0	5.94	1	2.26	1	0.79	1	3.89	1
张淑莲	46	0	0	1	0	1	0	0	0	54	0	0	#NULL!	#NULL!	0	#NULL!	#NULL!	#NULL!	#NULL!	#NULL!	#NULL!	1	4.3	0	135	0	0	33	0	2.8	0	1.6	0	0.26	0	0.85	14.1557	10.5	0	12.5	0	4.79	0	2.99	1	0.85	1	2.85	0
姜玉荣	44.8	0	0	1	0	0	0	1	0	68	1	1	34	0	0	47	0	33	57	0	0	0	5.77	0	120	0	1	201	1	3.66	0	1.86	0	0.19	0	1.2	14.1588	10.1	0	11.8	0	4.3	0	1.68	0	1.2	0	2.31	0
王树春	42.5	0	0	0	1	1	0	0	0	62	1	0	28	0	0	49	0	31	66	0	0	0	6.18	0	146	0	0	297	0	3.72	0	2.5	0	0.31	0	0.84	14.1633	9.2	0	10.3	0	4.26	0	3.71	1	0.84	1	1.73	0
王莘增	43.1	0	1	0	0	1	0	0	1	65	1	0	#NULL!	#NULL!	0	#NULL!	#NULL!	#NULL!	#NULL!	#NULL!	#NULL!	1	5.11	0	127	0	1	262	0	3.12	0	1.71	0	0.26	0	1.7	14.1663	9.6	0	11	0	5.02	0	1.67	0	1.7	0	2.49	0
王世宝	39.9	0	0	1	0	1	0	0	1	72	1	1	34	0	0	57	1	41	54	0	0	0	5.59	0	147	0	0	139	0	3.16	0	1.62	0	0.41	0	#NULL!	14.1678	9.4	0	10.4	0	#NULL!	0	#NULL!	0	#NULL!	1	#NULL!	0
姜凤莲	48	0	1	0	0	0	1	0	0	54	0	0	35	0	0	50	0	32	66	0	0	0	6.22	0	152	0	0	180	0	4.23	0	1.72	0	0.23	0	1.17	14.168	12.2	0	17	0	3.91	0	1.55	0	1.17	0	2.04	0
李立新	41.13	0	0	0	1	0	0	1	1	49	0	0	41	1	1	48	0	33	57	0	0	0	7.72	0	143	0	0	205	1	4.5	0	2.47	0	0.63	1	1.04	14.1722	11.1	0	13.8	0	3.34	0	2.28	1	1.04	0	1.61	0
彭树堂	46.33	0	0	1	0	1	0	0	1	46	0	0	#NULL!	#NULL!	0	#NULL!	#NULL!	#NULL!	#NULL!	#NULL!	#NULL!	1	8.12	0	160	0	0	22	0	5.34	0	2.12	0	0.46	0	1.39	14.1946	11.2	0	13.6	0	4.21	0	4.45	1	1.39	0	1.81	0
王春雨	39.3	0	0	0	1	1	0	0	1	47	0	0	34	0	0	44	0	29	64	0	0	0	6.79	0	151	0	0	268	0	3.79	0	2.43	0	0.46	0	1.16	14.2029	9.6	0	10.5	0	5.54	1	0.56	0	1.16	0	4.13	1
陈秀芳	42.94	0	0	0	1	1	0	0	0	60	0	0	40	1	1	55	1	44	39	1	1	1	9.41	0	115	0	1	24	0	5.74	0	2.22	0	0.47	0	1.46	14.2056	9.4	0	9.5	0	5.07	0	0.55	0	1.46	0	2.83	0
李振江	40.5	0	0	1	0	1	0	0	1	54	0	0	#NULL!	#NULL!	0	#NULL!	#NULL!	#NULL!	#NULL!	#NULL!	#NULL!	1	4.9	0	159	0	0	218	0	2.82	0	1.53	0	0.36	0	1.13	14.2101	11	0	13	0	4.49	0	1.7	1	1.13	0	2.59	0
高国辉	45.63	0	1	0	0	1	0	0	1	50	0	0	33	0	0	47	0	29	69	0	0	0	9.13	0	164	0	0	227	0	5.93	0	2.23	0	0.42	0	0.87	14.2342	11.8	0	15.3	0	4.54	0	5.93	1	0.87	1	2.34	0
刘亚树	45.1	0	0	1	0	1	0	0	1	62	1	0	35	0	0	50	0	32	64	0	0	0	5.7	0	148	0	0	171	0	3.66	0	1.39	0	0.5	0	0.66	14.2374	10.4	0	11.4	0	4.15	0	2.03	1	0.66	1	2.31	0
杨松岩	42.71	0	1	0	0	1	0	0	1	49	0	0	39	1	1	55	1	39	56	0	0	0	6.1	0	143	0	0	232	0	3.71	0	1.89	0	0.43	0	1.5	14.2401	10.9	0	12.6	0	3.77	0	0.49	0	1.5	0	1.77	0
任桂芹	41.47	0	1	0	0	1	0	0	0	66	1	1	29	0	0	49	0	32	69	0	0	0	8.94	0	144	0	0	209	1	5.28	0	2.87	0	0.52	0	1.2	14.2417	9.7	0	10.9	0	3.17	0	0.89	0	1.2	0	1.49	0
梁国生	43.8	0	0	0	1	1	0	0	1	53	0	0	35	0	0	47	0	29	68	0	0	0	6.3	0	149	0	0	239	0	3.93	0	1.88	0	0.43	0	1.47	14.2422	10.5	0	13.4	0	6.03	1	2.72	1	1.47	0	3.38	0
冯国志	42.88	0	0	0	1	0	0	1	1	54	0	0	35	0	0	55	1	42	46	1	0	1	6.51	0	141	0	0	186	0	3.98	0	1.99	0	0.49	0	0.99	14.2576	10.6	0	11.9	0	4.72	0	1.38	0	0.99	1	2.85	0
王万云	43.1	0	0	0	1	0	1	0	1	63	1	0	33	0	0	49	0	34	60	0	0	0	13.4	1	166	0	0	165	0	8.24	1	4.41	0	0.63	1	1.01	14.2674	11.5	0	14.5	0	4.88	0	5.45	1	1.01	0	2.55	0
董万明	45.1	0	1	0	0	1	0	0	1	59	0	0	41	1	1	54	0	36	65	0	0	0	8.98	0	141	0	0	266	0	5.78	0	2.26	0	0.81	1	0.84	14.2717	9.5	0	10.4	0	3.13	0	1.37	0	0.84	1	1.67	0
刘新华	40	0	0	0	1	1	0	0	0	70	1	1	40	1	1	45	0	32	55	0	0	0	4.64	0	112	0	1	184	0	2.65	0	1.74	0	0.12	0	1.35	14.278	10.9	0	12.7	0	4.79	0	1.29	0	1.35	0	2.85	0
杨翠平	41	0	0	0	1	1	0	0	0	57	0	0	33	0	0	48	0	29	70	0	0	0	7.48	0	120	0	1	297	0	4.38	0	2.79	0	0.17	0	0.62	14.282	10.8	0	14.1	0	5.87	1	5.93	1	0.62	1	2.55	0
李宝华	41.56	0	0	0	1	0	0	1	1	61	1	0	31	0	0	52	0	35	62	0	0	0	5.98	0	149	0	0	209	1	3.55	0	1.96	0	0.41	0	0.73	14.2841	9.8	0	11	0	4.84	0	1.96	1	0.73	1	3.09	0
刘树军	48.2	0	0	1	0	0	0	1	1	47	0	0	35	0	0	50	0	32	66	0	0	0	10.98	1	141	0	0	219	0	7.56	1	2.87	0	0.44	0	1.06	14.2847	8.9	0	9.5	0	5.07	0	1.87	1	1.06	0	3.02	0
王晓华	38.8	0	1	0	0	0	1	0	0	60	0	0	37	1	1	40	0	25	70	0	0	0	6.6	0	134	0	0	224	0	3.66	0	2.34	0	0.48	0	1.22	14.2924	12.6	0	17.6	0	7	1	3.41	1	1.22	0	4.23	1
董俊付	41.5	0	1	0	0	1	0	0	1	49	0	0	33	0	0	48	0	32	62	0	0	0	5.56	0	140	0	0	303	0	3.3	0	1.64	0	0.42	0	0.98	14.3018	9.6	0	10	0	4.22	0	0.75	0	0.98	1	2.52	0
杨国瑞	43.8	0	0	0	1	1	0	0	1	52	0	0	32	0	0	51	0	36	56	0	0	0	7.82	0	173	0	0	188	0	4.9	0	2.45	0	0.38	0	0.81	14.3059	9.7	0	10.8	0	3.45	0	1.47	0	0.81	1	1.97	0
刘子荣	35.9	0	1	0	0	1	0	0	0	62	1	0	46	1	1	53	1	34	65	0	0	0	6.48	1	140	0	0	436	0	3.33	0	2.35	0	0.23	0	0.96	14.3145	9.9	0	11.4	0	5.89	1	5.93	1	0.96	1	2.23	0
曹君	34.7	1	0	1	0	1	0	0	1	50	0	0	37	0	1	55	1	34	68	0	0	0	4.91	0	138	0	0	160	0	2.44	0	2.18	0	0.24	0	0.71	14.3212	9.3	0	11	0	3.96	0	2.87	1	0.71	1	1.95	0
田铁夫	39.7	0	0	0	1	1	0	0	1	68	1	1	38	1	1	55	1	40	55	0	0	0	5.24	0	147	0	0	179	0	2.98	0	1.61	0	0.38	0	0.95	14.325	9.3	0	9.7	0	4.33	0	2.26	1	0.95	1	2.35	0
耿庆生	43.9	0	0	0	1	1	0	0	1	65	1	0	45	1	1	53	0	36	61	0	0	0	5.39	0	140	0	0	217	0	3.39	0	1.6	0	0.35	0	1.27	14.3267	8.8	0	9.2	0	3.19	0	0.9	0	1.27	0	1.45	0
徐海滨	48.38	0	0	1	0	1	0	0	1	37	0	0	28	0	0	55	1	39	56	0	0	0	5.32	0	166	0	0	247	0	3.69	0	1.7	0	0.46	0	0.79	14.3367	10.3	0	12	0	4.55	0	4.92	1	0.79	1	2.52	0
刘士仁	36.9	0	1	0	0	1	0	0	1	71	1	1	34	0	0	53	0	39	52	0	0	0	3.59	0	128	0	1	136	0	1.9	0	1.24	0	0.31	0	1.28	14.3428	9.2	0	9.1	0	3.62	0	0.69	0	1.28	0	2.11	0
穆建国	43.5	0	0	1	0	1	0	0	1	57	0	0	34	0	0	43	0	29	60	0	0	0	5.91	0	159	0	0	288	0	3.69	0	1.85	0	0.3	0	1.21	14.3532	9.1	0	10.6	0	3.65	0	1.45	0	1.21	0	1.81	0
冯金贵	39.2	0	1	0	0	1	0	0	1	77	1	1	41	1	1	55	1	34	68	0	0	0	6.52	0	153	0	0	208	1	3.67	0	2.19	0	0.54	0	0.96	14.3593	10.4	0	11	0	3.28	0	1.43	0	0.96	1	1.71	0
金秀林	38.13	0	0	1	0	1	0	0	1	59	0	0	33	0	0	54	0	36	63	0	0	0	4.89	0	127	0	1	243	0	2.68	0	1.78	0	0.32	0	1.03	14.3734	10.3	0	11.7	0	4.82	0	1.54	0	1.03	0	2.88	0
孟庆林	42.4	0	1	0	0	1	0	0	1	71	1	1	27	0	0	55	1	36	63	0	0	0	5.74	0	140	0	0	290	0	3.5	0	1.51	0	0.51	0	1.52	14.381	9	0	8.6	0	4.08	0	2.31	1	1.52	0	1.51	0
杨井龙	43.66	0	0	1	0	1	0	0	1	63	1	0	35	0	0	52	0	34	63	0	0	0	4.3	0	150	0	0	156	0	2.7	0	1.27	0	0.27	0	1.11	14.3817	10.7	0	12.5	0	4.04	0	1.24	0	1.11	0	2.22	0
刘启来	41.85	0	0	0	1	1	0	0	1	57	0	0	#NULL!	#NULL!	0	#NULL!	#NULL!	#NULL!	#NULL!	#NULL!	#NULL!	1	7.24	0	136	0	0	268	0	4.36	0	2.19	0	0.51	0	0.73	14.3897	10	0	10.8	0	3.7	0	1.98	1	0.73	1	2.18	0
刘凤千	45.94	0	0	0	1	1	0	0	1	53	0	0	#NULL!	#NULL!	0	#NULL!	#NULL!	#NULL!	#NULL!	#NULL!	#NULL!	1	4.17	0	153	0	0	25	0	2.76	0	1.11	0	0.26	0	0.98	14.4073	9.1	0	10.1	0	4.82	0	1.69	0	0.98	1	2.9	0
周凤侠	39.67	0	0	1	0	1	0	0	0	56	0	0	34	0	0	49	0	31	65	0	0	0	6.7	0	126	0	1	331	0	3.83	0	1.8	0	0.33	0	1.64	14.4099	10.9	0	13.1	0	4.75	0	0.45	0	1.64	0	2.44	0
白素云	44.6	0	0	0	1	1	0	0	0	69	1	1	#NULL!	#NULL!	0	#NULL!	#NULL!	#NULL!	#NULL!	#NULL!	#NULL!	1	9.49	0	153	0	0	342	0	6.1	0	2.78	0	0.52	0	1.03	14.4121	10.5	0	12.4	0	2.89	0	1.14	0	1.03	0	1.37	0
王振荣	42.7	0	1	0	0	1	0	0	1	68	1	1	33	0	0	54	0	37	58	0	0	0	5.93	0	160	0	0	207	1	3.65	0	1.7	0	0.43	0	1.11	14.4149	10.9	0	12.7	0	4.27	0	1.35	0	1.11	0	2.39	0
董秀清	40.1	0	0	0	1	1	0	0	1	52	0	0	35	0	0	50	0	34	59	0	0	0	5.95	0	158	0	0	160	1	3.44	0	2.1	0	0.34	0	0.83	14.4177	10.7	0	12.6	0	3.31	0	0.99	0	0.83	1	1.89	0
董文清	40.1	0	0	0	1	1	0	0	1	52	0	0	35	0	0	50	0	34	59	0	0	0	5.95	0	158	0	0	160	1	3.44	0	2.1	0	0.34	0	0.83	14.4177	10.7	0	12.6	0	3.31	0	0.99	0	0.83	1	1.89	0
张淑芹	40.5	0	1	0	0	1	0	0	0	61	1	0	35	0	0	47	0	34	54	0	0	0	7.31	0	150	0	0	209	0	4.27	0	2.55	0	0.37	0	0.96	14.423	11.3	0	14	0	3.1	0	2.03	1	0.96	1	1.51	0
魏秀荣	41.6	0	0	0	1	1	0	0	0	53	0	0	35	0	0	45	0	28	68	0	0	0	6.59	0	136	0	0	257	0	3.96	0	2.32	0	0.26	0	0.89	14.445	9.3	0	10.5	0	5.72	1	5.93	1	0.89	1	2.13	0
蒋会英	46.8	0	1	0	0	1	0	0	0	73	1	1	30	0	0	46	0	31	62	0	0	0	6.63	0	114	0	1	208	1	4.49	0	1.59	0	0.47	0	1.7	14.4706	10.6	0	12.3	0	3.76	0	1.06	0	1.7	0	1.54	0
徐忠	45	0	0	0	1	1	0	0	1	61	1	0	35	0	0	52	0	34	64	0	0	0	6.6	0	150	0	0	224	0	4.3	0	1.29	0	0.41	0	1.12	14.4781	11.3	0	14.3	0	5.38	1	2.93	1	1.12	0	3.12	0
路军	42	0	0	0	1	0	1	0	1	67	1	1	30	0	0	46	0	30	63	0	0	0	7.76	0	158	0	0	245	0	4.72	0	2.39	0	0.43	0	1.14	14.4821	9.2	0	9.1	0	5.95	1	5.93	1	1.14	0	2.11	0
李军	41	0	0	1	0	1	0	0	1	54	0	0	26	0	0	45	0	33	54	0	0	0	8.1	0	152	0	0	291	0	4.81	0	2.41	0	0.57	0	1.63	14.4836	9.2	0	9.6	0	6.73	1	1.65	0	1.63	0	4.35	1
赵玉坤	47.26	0	0	1	0	0	0	1	1	61	1	0	29	0	0	51	0	33	64	0	0	0	7.46	0	158	0	0	210	1	5.11	0	1.79	0	0.5	0	1.41	14.494	10.6	0	12.3	0	5.93	1	0.87	0	1.41	0	3.53	1
杨学良	41	0	1	0	0	1	0	0	1	66	1	1	50	1	1	54	0	35	65	0	0	0	4.76	0	121	0	1	156	0	2.83	0	1.57	0	0.22	0	1.11	14.5009	9.7	0	10.4	0	3.04	0	1.89	1	1.11	0	1.07	0
黄永强	46.46	0	0	0	1	1	0	0	1	46	0	0	32	0	0	50	0	32	65	0	0	0	6.59	0	169	0	0	246	0	4.44	0	1.54	0	0.49	0	1.02	14.5017	10.3	0	12	0	5.37	1	3.02	1	1.02	0	3.18	0
李翠华	39.8	0	0	0	1	0	0	1	0	77	1	1	34	0	0	50	0	35	57	0	0	0	6.23	0	148	0	0	216	0	3.6	0	2.12	0	0.41	0	1	14.5188	10.5	0	11.7	0	3.91	0	1.51	0	1	0	2.22	0
张福臣	41.3	0	1	0	0	0	1	0	1	58	0	0	35	0	0	59	1	49	33	1	1	1	4.85	0	150	0	0	215	0	2.91	0	1.68	0	0.18	0	0.91	14.5278	11.7	0	14.8	0	6.39	1	5.38	1	0.91	1	3.03	0
欧贵	42.09	0	0	0	1	1	0	0	1	54	0	0	31	0	0	46	0	29	67	0	0	0	5.15	0	141	0	0	146	0	3.15	0	1.52	0	0.4	0	0.9	14.532	9.5	0	10.8	0	4.72	0	8.46	1	0.9	1	2.21	0
董树学	42.56	0	0	1	0	1	0	0	1	60	0	0	29	0	0	45	0	29	65	0	0	0	5.61	0	170	0	0	187	0	3.47	0	1.58	0	0.5	0	0.99	14.5333	9.7	0	10.8	0	2.86	0	1.81	1	0.99	1	1.32	0
荣宽	43.9	0	0	1	0	1	0	0	1	54	0	0	34	0	0	50	0	32	64	0	0	0	9.77	1	151	0	0	216	0	6.24	0	2.56	0	0.79	1	0.56	14.5487	9.9	0	11.1	0	3.4	0	2.02	1	0.56	1	2.42	0
金龙	47.37	0	0	0	1	1	0	0	1	55	0	0	33	0	0	46	0	29	66	0	0	0	7.5	0	125	0	1	310	1	5.17	0	1.36	0	0.47	0	1.12	14.5521	10.2	0	11.5	0	4.42	0	1.84	1	1.12	0	2.46	0
刘进春	44.1	0	0	1	0	1	0	0	1	61	1	0	32	0	0	50	0	32	65	0	0	0	7.35	0	137	0	0	219	0	4.72	0	2.19	0	0.4	0	1.27	14.5618	11.4	0	13.6	0	4.31	0	0.93	0	1.27	0	2.34	0
张爱坤	44.3	0	0	1	0	0	1	0	1	54	0	0	37	0	1	60	1	47	44	1	0	1	9.13	0	173	0	0	153	0	5.89	0	2.3	0	0.79	1	1.04	14.5627	12.3	0	14.7	0	4.87	0	3.64	1	1.04	0	2.7	0
陈国兰	39.1	0	1	0	0	0	0	1	0	54	0	0	30	0	0	44	0	25	55	0	0	0	7.48	0	137	0	0	271	0	4.26	0	2.81	0	0.37	0	1.06	14.5657	11.5	0	14.3	0	8.28	1	5.65	1	1.06	0	4.25	1
胡瑞	41.61	0	1	0	0	0	0	1	1	63	1	0	35	0	0	46	0	31	63	0	0	0	4.55	0	149	0	0	213	0	2.76	0	1.42	0	0.29	0	1.63	14.5781	9.2	0	10.4	0	3.94	0	1.15	0	1.63	0	1.73	0
张伟民	40.81	0	0	0	1	1	0	0	1	66	1	1	33	0	0	46	0	30	64	0	0	0	6.2	0	143	0	0	237	0	3.69	0	1.79	0	0.48	0	0.96	14.5837	10	0	11	0	3.91	0	1.99	1	0.96	1	2.16	0
段强	47.8	0	0	0	1	1	0	0	1	60	0	0	35	0	0	49	0	33	62	0	0	0	7.37	0	150	0	0	283	0	5.14	0	1.59	0	0.36	0	0.93	14.5904	9.7	0	10.7	0	3.77	0	1.8	1	0.93	1	2.02	0
孙宝瑞	40.8	0	0	1	0	1	0	0	1	65	1	0	37	0	1	44	0	31	57	0	0	0	6.45	0	142	0	0	229	0	3.84	0	1.94	0	0.56	0	1.27	14.5919	11.4	0	14.5	0	4.23	0	1.65	0	1.27	0	2.1	0
冯俊山	45.69	0	0	1	0	1	0	0	1	65	1	0	33	0	0	44	0	26	73	0	0	0	11.46	1	180	0	0	234	0	7.65	1	2.71	0	0.86	1	1.36	14.6102	10.2	0	12.2	0	4.14	0	2.63	1	1.36	0	1.96	0
薄锡军	46.82	0	0	1	0	1	0	0	1	57	0	0	32	0	0	49	0	34	56	0	0	0	6.24	0	176	0	0	208	1	4.27	0	1.39	0	0.5	0	1.15	14.6154	9.8	0	11.4	0	4.75	0	1.23	0	1.15	0	2.76	0
白玉兰	43.7	0	0	0	1	1	0	0	0	63	1	0	39	1	1	51	1	31	56	0	0	0	7.45	0	135	0	0	177	0	4.76	0	2.9	0	0.55	0	1.05	14.6207	10	0	11.4	0	5.12	0	3.18	1	1.05	0	2.62	0
谢淑援	41.9	0	0	0	1	1	0	0	0	70	1	1	38	1	1	49	0	32	64	0	0	0	7.77	0	115	0	1	302	1	4.76	0	2.51	0	0.44	0	1.08	14.6208	10.1	0	11	0	5.81	1	1.18	0	1.08	0	4.19	1
杨学会	41.25	0	0	1	0	1	0	0	1	62	1	0	33	0	0	52	0	31	71	0	0	0	6.98	0	144	0	0	199	0	4.21	0	2.13	0	0.49	0	0.85	14.6219	11.5	0	13.8	0	2.65	0	0.79	0	0.85	1	1.36	0
吕占全	38.9	0	1	0	0	1	0	0	1	54	0	0	34	0	0	45	0	28	68	0	0	0	4.34	0	148	0	0	239	0	2.47	0	1.3	0	0.52	0	1.09	14.6304	11.1	0	13.6	0	4.27	0	1.32	0	1.09	0	2.12	0
王克军	38.6	0	0	0	1	0	0	1	1	43	0	0	34	0	0	50	0	34	59	0	0	0	8.3	0	154	0	0	232	0	4.69	0	2.84	0	0.36	0	0.8	14.6389	10.4	0	11.6	0	3.24	0	0.97	0	0.8	1	2	0
陈树俭	37.7	0	0	0	1	0	1	0	1	73	1	1	32	0	0	50	0	38	48	1	0	1	8.37	0	131	0	0	222	0	4.62	0	2.87	0	0.65	1	1.06	14.6411	10.3	0	11.9	0	4.13	0	1.35	0	1.06	0	2.32	0
张玉常	43.92	0	1	0	0	1	0	0	1	55	0	0	38	1	1	50	0	31	68	0	0	0	4.83	0	156	0	0	136	0	3.11	0	1.14	0	0.49	0	1.1	14.6606	11	0	13	0	3.6	0	0.94	0	1.1	0	1.91	0
张永平	38	0	0	1	0	1	0	0	0	52	0	0	31	0	0	46	0	31	61	0	0	0	8.81	0	113	0	1	211	0	4.91	0	3.25	0	0.56	0	0.86	14.6663	10.3	0	11.6	0	4.79	0	3.33	1	0.86	1	1.16	0
田继续	40.9	0	0	0	1	0	1	0	1	46	0	0	#NULL!	#NULL!	0	#NULL!	#NULL!	#NULL!	#NULL!	#NULL!	#NULL!	1	5.45	0	147	0	0	263	0	3.27	0	1.7	0	0.31	0	0.68	14.6699	9.9	0	10.8	0	4.07	0	0.98	0	0.68	1	2.39	0
孙玉华	42.53	0	0	1	0	1	0	0	0	62	1	0	39	1	1	45	0	31	57	0	0	0	6.66	0	140	0	0	288	0	4.16	0	1.93	0	0.46	0	1.47	14.6867	10.2	0	11.9	0	3.19	0	1.29	0	1.47	0	1.25	0
武乃一	32.9	1	1	0	0	1	0	0	1	61	1	0	39	1	1	52	0	34	63	0	0	0	3.29	0	127	0	1	119	0	1.59	0	1.25	0	0.35	0	1.01	14.6894	9.9	0	11.1	0	2.61	0	1.62	0	1.01	0	1.12	0
鲁彦生	40.8	0	0	1	0	0	1	0	1	55	0	0	34	0	0	47	0	36	47	1	0	1	11.45	1	158	0	0	195	0	6.88	1	3.6	0	0.94	1	1.1	14.7273	10.2	0	11.6	0	4.66	0	1.39	0	1.1	0	2.71	0
李兴宇	36.66	0	0	0	1	0	0	1	1	53	0	0	34	0	0	58	1	46	41	1	0	1	6.5	0	155	0	0	206	1	3.51	0	1.34	0	0.43	0	0.68	14.73	10.3	0	11.5	0	3.43	0	2.24	1	0.68	1	1.98	0
曲长友	44.2	0	0	0	1	1	0	0	1	56	0	0	37	0	1	48	0	33	59	0	0	0	7.97	0	155	0	0	203	0	5.19	0	2.23	0	0.47	0	1.04	14.7328	9.6	0	10.6	0	3.57	0	1.47	0	1.04	0	1.86	0
张玉方	46.94	0	0	1	0	0	1	0	0	64	1	0	#NULL!	#NULL!	0	#NULL!	#NULL!	#NULL!	#NULL!	#NULL!	#NULL!	1	9.15	0	128	0	1	245	0	6.33	1	2.39	0	0.32	0	1.06	14.738	10.9	0	12.7	0	6.06	1	2.1	1	1.06	0	3.79	1
宋庆林	40.26	0	0	0	1	1	0	0	1	78	1	1	33	0	0	46	0	27	72	0	0	0	8.71	0	140	0	0	260	1	5.17	0	2.43	0	0.53	0	0.98	14.7434	10.1	0	11.7	0	4.51	0	3.44	1	0.98	1	2.48	0
邢海	37.5	0	1	0	0	0	1	0	1	65	1	0	26	0	0	48	0	33	59	0	0	0	4.81	0	134	0	0	227	0	2.66	0	1.6	0	0.36	0	1.51	14.7471	9.9	0	10.9	0	3.29	0	0.5	0	1.51	0	1.55	0
王树明	47.55	0	0	0	1	1	0	0	1	62	1	0	33	0	0	42	0	27	67	0	0	0	7.11	0	158	0	0	202	1	4.99	0	1.58	0	0.49	0	1.03	14.7598	9.9	0	10.6	0	5.55	1	2.2	1	1.03	0	3.4	1
任鹏	42.7	0	0	0	1	1	0	0	1	61	1	0	32	0	0	56	1	43	47	1	0	1	5.6	0	157	0	0	149	0	3.53	0	1	1	0.41	0	0.82	14.7625	9.2	0	9.6	0	4.45	0	4.92	1	0.82	1	1.39	0
张素枝	40.43	0	0	0	1	1	0	0	0	62	1	0	34	0	0	50	0	31	67	0	0	0	5.32	0	136	0	0	220	1	3.18	0	1.71	0	0.36	0	1.44	14.7847	10.1	0	11.7	0	4.15	0	0.75	0	1.44	0	2.09	0
孙宪友	37.8	0	0	0	1	0	1	0	1	63	1	0	34	0	0	49	0	34	56	0	0	0	6.51	0	152	0	0	200	0	3.64	0	2.8	0	0.48	0	0.86	14.7921	10	0	11.1	0	3.6	0	1.41	0	0.86	1	2.48	0
张志民	45.1	0	0	0	1	1	0	0	1	46	0	0	37	0	1	49	0	32	64	0	0	0	6.91	0	148	0	0	198	0	4.61	0	1.85	0	0.29	0	1.06	14.7927	11.4	0	14.8	0	3.18	0	0.67	0	1.06	0	1.82	0
郭臣	42.91	0	1	0	0	0	1	0	1	65	1	0	35	0	0	43	0	31	54	0	0	0	7.7	0	151	0	0	212	0	4.89	0	2.12	0	0.52	0	0.89	14.7999	10.1	0	11.4	0	5.18	0	1.11	0	0.89	1	3.32	0
韩凤远	41.7	0	0	0	1	1	0	0	1	53	0	0	34	0	0	45	0	28	67	0	0	0	6.4	0	140	0	0	205	0	3.95	0	1.57	0	0.34	0	1.04	14.8007	10.6	0	12.6	0	3.72	0	1.01	0	1.04	0	2.22	0
张忠民	40.5	0	0	1	0	1	0	0	1	65	1	0	#NULL!	#NULL!	0	#NULL!	#NULL!	#NULL!	#NULL!	#NULL!	#NULL!	1	7.24	0	146	0	0	25	0	4.34	0	2.23	0	0.53	0	1.07	14.8012	10.7	0	12.9	0	3.39	0	1.53	0	1.07	0	1.7	0
李淑环	46.4	0	1	0	0	0	1	0	0	60	0	0	35	0	0	58	1	45	44	1	0	1	8.4	0	144	0	0	215	0	5.77	0	1.92	0	0.26	0	1.09	14.804	10.1	0	11.3	0	6.23	1	3.52	1	1.09	0	3.76	1
赵云来	34.2	1	0	1	0	1	0	0	1	56	0	0	35	0	0	49	0	29	74	0	0	0	4.32	0	138	0	0	169	0	2.19	0	1.78	0	0.27	0	0.9	14.8229	9.5	0	10.2	0	4.08	0	1.74	1	0.9	1	2.39	0
孙绍清	35.9	0	1	0	0	1	0	0	0	60	0	0	38	1	1	45	0	29	65	0	0	0	8.45	0	125	0	1	316	0	4.5	0	3.11	0	0.46	0	0.98	14.8341	9.9	0	11.2	0	3.16	0	0.69	0	0.98	1	1.82	0
肖凤岐	41.1	0	0	1	0	1	0	0	1	68	1	1	35	0	0	52	0	33	65	0	0	0	8.77	0	151	0	0	266	0	5.35	0	2.84	0	0.36	0	0.81	14.8427	9.1	0	9.7	0	3.41	0	0.95	0	0.81	1	2.17	0
郭亚雄	45	0	0	0	1	1	0	0	1	51	0	0	37	0	1	53	0	37	58	0	0	0	4.82	0	148	0	0	240	0	3.22	0	1.26	0	0.28	0	1.12	14.8456	10.2	0	11.6	0	4.97	0	1.23	0	1.12	0	3.29	0
潘淑贤	36.01	0	0	1	0	0	0	1	0	72	1	1	37	1	1	49	0	36	50	1	0	0	6.75	0	115	0	1	244	0	3.61	0	2.68	0	0.33	0	1.39	14.8518	9.9	0	12.3	0	3.86	0	0.95	0	1.39	0	1.88	0
刘月娥	50.17	0	0	0	1	0	1	0	0	63	1	0	30	0	0	45	0	35	45	1	0	1	8.46	0	124	0	1	366	1	6.31	1	1.6	0	0.45	0	1.17	14.8667	10	0	11.5	0	4.07	0	1.44	0	1.17	0	2.18	0
白玉洁	41.1	0	0	0	1	1	0	0	0	62	1	0	32	0	0	44	0	30	61	0	0	0	8.5	0	138	0	0	308	0	5.2	0	2.48	0	0.51	0	1.33	14.8848	8.9	0	9.6	0	5.45	1	2.45	1	1.33	0	3.01	0
程玉珍	37.6	0	1	0	0	0	0	1	0	56	0	0	26	0	0	44	0	30	59	0	0	0	4.27	0	144	0	0	310	0	2.39	0	1.51	0	0.3	0	0.87	14.8861	10.9	0	13	0	3.49	0	1.64	0	0.87	1	1.87	0
万和	43.4	0	1	0	0	0	0	1	1	78	1	1	31	0	0	49	0	33	60	0	0	0	4.14	0	138	0	0	149	0	2.68	0	1.3	0	0.37	0	1.22	14.9157	11	0	12.9	0	2.96	0	0.51	0	1.22	0	1.51	0
沈香芝	44.5	0	0	0	1	0	0	1	0	63	1	0	31	0	0	49	0	35	55	0	0	0	8.52	0	142	0	0	214	0	5.66	0	2.52	0	0.31	0	1.27	14.9285	10.3	0	11.6	0	7.19	1	5.93	1	1.27	0	3.22	0
孔令刚	36.75	0	0	1	0	0	0	1	1	49	0	0	37	0	1	53	0	35	61	0	0	0	5.96	0	127	0	1	260	1	3.27	0	1.9	0	0.5	0	0.85	14.9295	11.7	0	14.4	0	4.02	0	2.39	1	0.85	1	2.3	0
邱忠言	42.5	0	0	0	1	1	0	0	1	60	0	0	30	0	0	46	0	32	58	0	0	0	4.88	0	140	0	0	201	0	3.1	0	1.33	0	0.31	0	1.16	14.947	10.2	0	11.5	0	4.62	0	1.29	0	1.16	0	2.87	0
李向东	42.87	0	0	1	0	1	0	0	1	49	0	0	34	0	0	42	0	27	65	0	0	0	4.96	0	156	0	0	172	0	3.18	0	1.2	0	0.48	0	1.27	14.9552	10.6	0	12.6	0	5.77	1	1.73	1	1.27	0	3.43	1
董文珍	41.7	0	0	0	1	0	0	1	0	73	1	1	30	0	0	50	0	33	63	0	0	0	8.29	0	136	0	0	297	0	5.17	0	2.44	0	0.54	0	1.09	14.9555	10.4	0	12.1	0	7.02	1	5.16	1	1.09	0	4.23	1
杨建轩	41.3	0	1	0	0	1	0	0	1	52	0	0	35	0	0	54	0	34	66	0	0	0	5.52	0	160	0	0	297	0	3.41	0	1.54	0	0.48	0	1.1	14.9577	9.8	0	10.7	0	4.62	0	1.16	0	1.1	0	2.99	0
张玉仁	42.8	0	0	0	1	0	0	1	1	58	0	0	39	1	1	46	0	29	67	0	0	0	7.6	1	152	0	0	164	0	4.87	0	1.87	0	0.4	0	0.96	14.9717	10.9	0	12.7	0	4.14	0	4.02	1	0.96	1	1.35	0
尹桂芹	41.7	0	0	1	0	1	0	0	0	57	0	0	31	0	0	47	0	32	61	0	0	0	9.85	1	163	0	0	279	0	6.15	0	3.15	0	0.49	0	1.3	14.9728	11.4	0	13.7	0	3.39	0	1.16	0	1.3	0	1.56	0
代海丰	42.34	0	0	0	1	0	0	1	1	46	0	0	34	0	0	50	0	35	58	0	0	0	7.66	0	161	0	0	233	0	4.86	0	2.6	0	0.51	0	0.88	14.985	11	0	13.8	0	4.66	0	5.93	1	0.88	1	2.43	0
王亚辉	43.3	0	0	0	1	1	0	0	0	55	0	0	37	1	1	50	0	33	61	0	0	0	9	0	131	0	0	319	0	5.84	0	2.61	0	0.43	0	1.24	14.9859	10.3	0	12	0	4.08	0	2	1	1.24	0	1.93	0
孙占武	41.1	0	0	0	1	0	0	1	1	67	1	1	38	1	1	52	0	34	64	0	0	0	7.4	0	144	0	0	193	0	4.56	0	2.28	0	0.42	0	0.88	14.9931	11.2	0	14.3	0	4.62	0	4.08	1	0.88	1	2.58	0
刘志安	40.89	0	1	0	0	1	0	0	1	77	1	1	30	0	0	48	0	31	64	0	0	0	5.51	0	146	0	0	148	0	3.38	0	1.57	0	0.45	0	#NULL!	15.002	10.6	0	11.9	0	#NULL!	0	#NULL!	0	#NULL!	1	#NULL!	0
叶振利	41.82	0	0	0	1	1	0	0	1	72	1	1	37	0	1	48	0	33	59	0	0	0	5.88	0	148	0	0	213	0	3.69	0	1.73	0	0.4	0	1.03	15.006	9.9	0	11.5	0	3.9	0	1.14	0	1.03	0	2.18	0
关树堂	40.9	0	1	0	0	1	0	0	1	84	1	1	42	1	1	49	0	32	63	0	0	0	5.35	0	142	0	0	143	0	3.29	0	1.54	0	0.4	0	0.75	15.0355	13.7	1	22.2	1	2.03	0	1.02	0	0.75	1	0.92	0
王玉荣	45.91	0	0	0	1	0	0	1	0	64	1	0	38	1	1	64	1	50	42	1	0	1	6.51	0	136	0	0	200	0	4.5	0	1.38	0	0.48	0	1.48	15.0565	11	0	13	0	3.3	0	0.94	0	1.48	0	1.36	0
杜彦水	35.9	0	0	0	1	1	0	0	1	50	0	0	30	0	0	42	0	29	61	0	0	0	6.64	0	154	0	0	389	1	3.59	0	2.65	0	0.34	0	1.26	15.0602	10.1	0	11.8	0	3.66	0	1.19	0	1.26	0	1.86	0
何淑匣	36.42	0	1	0	0	1	0	0	0	47	0	0	#NULL!	#NULL!	0	#NULL!	#NULL!	#NULL!	#NULL!	#NULL!	#NULL!	1	5.14	0	127	0	1	211	0	2.82	0	2.7	0	0.21	0	1.04	15.0642	9	0	9.6	0	3.71	0	1.15	0	1.04	0	2.02	0
陈士朋	39.5	0	1	0	0	0	1	0	1	49	0	0	35	0	0	53	0	34	64	0	0	0	9.68	1	149	0	0	297	0	5.76	0	3.11	0	0.5	0	0.8	15.0643	10.2	0	11.1	0	4.67	0	2.82	1	0.8	1	2.59	0
任杰	42.7	0	0	1	0	1	0	0	1	60	0	0	40	1	1	59	1	42	53	0	0	0	5.44	0	128	0	1	269	0	3.5	0	2.2	0	0.28	0	1.09	15.0675	10.6	0	12.5	0	4.93	0	1.88	1	1.09	0	2.99	0
程玉福	40.2	0	1	0	0	1	0	0	1	57	0	0	28	0	0	53	0	34	65	0	0	0	4.11	0	153	0	0	175	0	2.49	0	1.24	0	0.23	0	1.77	15.0706	11.2	0	14.6	0	4.07	0	1.22	0	1.77	0	1.75	0
高杰	42.5	0	0	0	1	1	0	0	1	48	0	0	#NULL!	#NULL!	0	#NULL!	#NULL!	#NULL!	#NULL!	#NULL!	#NULL!	1	8.93	1	148	0	0	158	0	5.72	0	2.41	0	0.49	0	0.69	15.0715	11.8	0	15.4	0	3.25	0	4.21	1	0.69	1	2.06	0
李广银	42.64	0	0	1	0	0	1	0	1	55	0	0	35	0	0	51	0	35	57	0	0	0	6.75	0	135	0	0	291	0	4.34	0	1.68	0	0.45	0	0.79	15.0789	9.5	0	10.4	0	4.91	0	1.73	1	0.79	1	3.12	0
卢凤利	44.21	0	0	1	0	1	0	0	1	57	0	0	#NULL!	#NULL!	0	#NULL!	#NULL!	#NULL!	#NULL!	#NULL!	#NULL!	1	6.3	0	146	0	0	235	0	4.2	0	1.7	0	0.28	0	1.88	15.0795	9	0	9.8	0	3.72	0	0.99	0	1.88	0	1.37	0
刘建兴	42.41	0	0	1	0	1	0	0	1	42	0	0	30	0	0	53	0	33	67	0	0	0	4.69	0	153	0	0	233	0	3	0	1.27	0	0.37	0	0.94	15.0827	10	0	11.1	0	4.47	0	1.56	0	0.94	1	2.67	0
刘建兴	42.41	0	0	1	0	1	0	0	1	42	0	0	30	0	0	53	0	33	67	0	0	0	4.69	0	153	0	0	233	0	3	0	1.27	0	0.37	0	0.94	15.0827	10	0	11.1	0	4.47	0	1.56	0	0.94	1	2.67	0
温汉义	47.65	0	0	1	0	1	0	0	1	51	0	0	29	0	0	50	0	35	58	0	0	0	7.51	0	158	0	0	310	0	5.4	0	1.82	0	0.47	0	1	15.0901	9.3	0	10.2	0	4.65	0	2.2	1	1	0	2.7	0
吕清	47.7	0	0	0	1	1	0	0	1	62	1	0	35	0	0	50	0	32	66	0	0	0	8.75	0	164	0	0	274	0	6.3	0	1.97	0	0.45	0	1.11	15.0943	10.1	0	10.9	0	6.03	1	0.94	0	1.11	0	4.18	1
徐振福	42.5	0	0	1	0	1	0	0	1	61	1	0	28	0	0	45	0	32	58	0	0	0	8.65	0	158	0	0	194	0	5.55	0	1.92	0	1.5	1	1	15.0969	12.9	0	21.4	1	3.44	0	1.53	0	1	0	1.74	0
张克义	38	0	0	0	1	0	0	1	1	56	0	0	35	0	0	50	0	32	66	0	0	0	7.6	0	149	0	0	185	0	4.36	0	2.61	0	0.6	0	1.05	15.097	10.1	0	11.2	0	3.17	0	2.96	1	1.05	0	0.77	0
霍志刚	41.6	0	1	0	0	0	1	0	1	43	0	0	33	0	0	58	1	45	45	1	0	1	7.4	0	159	0	0	200	0	4.65	0	1.95	0	0.37	0	1.15	15.1052	10.1	0	11.4	0	5.75	1	2.39	1	1.15	0	3.51	1
张云朋	43.1	0	0	0	1	0	1	0	1	63	1	0	35	0	0	42	0	30	58	0	0	0	8.2	0	145	0	0	245	0	5.34	0	1.86	0	0.71	1	1.03	15.1095	10	0	11.1	0	4.87	0	1.7	1	1.03	0	2.9	0
刘彬	40.8	0	1	0	0	1	0	0	0	57	0	0	35	0	0	47	0	30	64	0	0	0	6.13	0	148	0	0	198	0	3.78	0	1.96	0	0.34	0	1.14	15.1137	9.5	0	11.1	0	4.3	0	1.61	0	1.14	0	2.43	0
苗成荣	38.6	0	0	0	1	1	0	0	1	58	0	0	33	0	0	53	0	34	66	0	0	0	7.61	0	168	0	0	194	0	4.44	0	2.52	0	0.59	0	0.83	15.1151	10.5	0	12.2	0	4.66	0	2.21	1	0.83	1	2.83	0
徐世兰	41.68	0	0	0	1	0	1	0	0	81	1	1	37	0	1	45	0	33	52	1	0	0	9.19	0	110	0	1	260	0	5.79	0	2.84	0	0.51	0	1.12	15.1159	10.1	0	11.9	0	4.03	0	1.57	0	1.12	0	2.17	0
王艳民	43.3	0	0	1	0	1	0	0	1	52	0	0	31	0	0	55	1	37	60	0	0	0	4.9	0	148	0	0	174	0	3.21	0	1.43	0	0.17	0	1.39	15.1294	13	0	17.8	0	3.99	0	0.77	0	1.39	0	2.25	0
陈井雨	40.7	0	0	0	1	1	0	0	1	65	1	0	35	0	0	52	0	32	67	0	0	0	7.47	0	139	0	0	202	0	4.6	0	3.6	0	0.26	0	0.92	15.1301	9.5	0	10.8	0	3.61	0	2.68	1	0.92	1	1.47	0
姜素华	47.2	0	0	0	1	1	0	0	0	55	0	0	32	0	0	46	0	31	61	0	0	0	5.46	0	137	0	0	246	0	3.9	0	2.2	0	0.15	0	1.28	15.1332	10.8	0	12.7	0	4.43	0	1.34	0	1.28	0	2.54	0
郭秀荣	40.1	0	1	0	0	1	0	0	0	70	1	1	35	0	0	50	0	36	56	0	0	0	6.8	0	146	0	0	133	0	4.13	0	1.59	0	0.27	0	1.69	15.146	10.1	0	11.2	0	4.73	0	1.3	0	1.69	0	2.45	0
刘贵	39.5	0	0	1	0	1	0	0	1	69	1	1	49	1	1	53	0	36	60	0	0	0	4.68	0	143	0	0	270	1	2.8	0	1.57	0	0.25	0	1.15	15.1466	9.3	0	10.2	0	4.46	0	1.16	0	1.15	0	2.53	0
孟庆成	41.9	0	1	0	0	0	0	1	1	45	0	0	43	1	1	59	1	42	55	0	0	0	8.27	0	148	0	0	198	0	5.25	0	2.3	0	0.51	0	0.78	15.1509	9.2	0	10.1	0	3.09	0	4.03	1	0.78	1	0.9	0
管凤云	38.87	0	0	0	1	1	0	0	0	57	0	0	41	1	1	55	1	44	41	1	0	1	6.23	0	119	0	1	240	0	3.67	0	2.27	0	0.25	0	1.18	15.1553	9.8	0	10.5	0	3.94	0	0.72	0	1.18	0	2.14	0
梁桂芹	41.5	0	0	1	0	1	0	0	0	58	0	0	43	1	1	42	0	24	74	0	0	0	5.66	0	139	0	0	354	1	3.56	0	1.77	0	0.14	0	1.18	15.156	9.7	0	11.3	0	4.34	0	1.92	1	1.18	0	2.29	0
韩克军	45.5	0	1	0	0	0	1	0	1	36	0	0	28	0	0	51	0	31	70	0	0	0	7.42	0	163	0	0	244	0	5.12	0	1.74	0	0.43	0	1.3	15.1654	10.7	0	12.5	0	4.17	0	1.76	1	1.3	0	2.07	0
任献斌	36	0	0	1	0	0	1	0	1	58	0	0	49	1	1	57	1	42	52	0	0	0	7.71	0	151	0	0	190	0	4.21	0	2.31	0	1.11	1	0.95	15.1679	12.1	0	15.6	0	4.33	0	1.12	0	0.95	1	2.87	0
于素珍	44.2	0	0	1	0	0	0	1	0	66	1	1	33	0	0	54	1	41	46	1	0	1	11.23	1	140	0	0	289	0	7.53	1	2.86	0	0.77	1	1.53	15.1703	9.7	0	10.1	0	4.83	0	0.73	0	1.53	0	2.57	0
董万成	38.2	0	0	0	1	0	0	1	1	73	1	1	#NULL!	#NULL!	0	#NULL!	#NULL!	#NULL!	#NULL!	#NULL!	#NULL!	1	8.99	0	131	0	0	255	0	5.21	0	2.54	0	0.85	1	0.92	15.171	11.7	0	14.6	0	3.16	0	1.15	0	0.92	1	1.68	0
王立新	44.49	0	1	0	0	0	0	1	1	39	0	0	35	0	0	52	0	32	68	0	0	0	6.43	0	162	0	0	180	1	4.34	0	1.16	0	0.62	1	0.88	15.1711	9.1	0	10.4	0	3.92	0	2.04	1	0.88	1	2.23	0
王会芝	41.1	0	0	1	0	0	1	0	0	60	0	0	34	0	0	49	0	32	63	0	0	0	7.47	0	140	0	0	279	0	4.66	0	2.26	0	0.41	0	0.94	15.1783	11.6	0	14.8	0	2.82	0	3.34	1	0.94	1	0.36	0
王利泉	44.8	0	0	1	0	0	0	1	1	59	0	0	34	0	0	55	1	37	61	0	0	0	6.5	0	151	0	0	242	0	4.42	0	1.65	0	0.35	0	0.88	15.1786	10.3	0	12.2	0	4.1	0	1.25	0	0.88	1	2.65	0
卜桂芹	39.7	0	1	0	0	1	0	0	0	76	1	1	31	0	0	46	0	29	66	0	0	0	7.6	0	140	0	0	197	0	4.58	0	1.7	0	0.72	1	2.03	15.1796	10.4	0	12.1	0	4.49	0	1.46	0	2.03	0	1.8	0
吴景满	38.5	0	1	0	0	1	0	0	1	51	0	0	38	1	1	50	0	29	74	0	0	0	5.49	0	144	0	0	208	0	3.21	0	1.75	0	0.45	0	1.2	15.187	10.1	0	10.7	0	2.66	0	1.68	0	1.2	0	0.7	0
高国富	38.2	0	0	0	1	1	0	0	1	64	1	0	38	1	1	49	0	32	62	0	0	0	6.15	0	139	0	0	195	0	3.57	0	1.94	0	0.49	0	0.98	15.196	11.2	0	13.4	0	4.61	0	1.51	0	0.98	1	2.94	0
潘喜	47.75	0	1	0	0	1	0	0	1	63	1	0	30	0	0	51	0	33	64	0	0	0	7.66	0	162	0	0	224	0	5.56	0	1.3	0	0.78	1	1.37	15.201	11	0	13.7	0	4.43	0	1.63	0	1.37	0	2.29	0
任福海	41.7	0	1	0	0	1	0	0	1	46	0	0	37	0	1	53	0	32	68	0	0	0	8.55	0	159	0	0	228	0	5.42	0	2.16	0	0.67	1	0.78	15.2019	8.8	0	9	0	4	0	2.01	1	0.78	1	1.96	0
池玉环	43.12	0	0	1	0	1	0	0	0	57	0	0	#NULL!	#NULL!	0	#NULL!	#NULL!	#NULL!	#NULL!	#NULL!	#NULL!	1	7.49	0	131	0	0	26	0	4.91	0	2.2	0	0.4	0	1.2	15.2027	11.6	0	14.2	0	3.9	0	1.61	0	1.2	0	2	0
陈记余	44.7	0	1	0	0	0	1	0	1	54	0	0	28	0	0	50	0	32	64	0	0	0	10.98	1	164	0	0	262	0	7.47	1	2.94	0	0.51	0	1.78	15.2199	11	0	13.7	0	6.08	1	3.43	1	1.78	0	2.74	0
王玉宝	45.76	0	0	0	1	1	0	0	1	52	0	0	42	1	1	66	1	53	40	1	0	1	6	0	164	0	0	115	0	4.18	0	1.51	0	0.28	0	1.12	15.2244	11.9	0	14.3	0	4.65	0	0.83	0	1.12	0	2.74	0
蔚桂芝	42.28	0	1	0	0	1	0	0	0	70	1	1	33	0	0	42	0	27	68	0	0	0	7.15	0	135	0	0	314	0	4.61	0	2.6	0	0.41	0	1.03	15.2497	11.7	0	16	0	5.64	1	0.49	0	1.03	0	3.64	1
周玉霞	39.38	0	0	0	1	1	0	0	0	67	1	1	37	0	1	44	0	27	70	0	0	0	7.36	0	124	0	1	381	1	4.42	0	2.47	0	0.32	0	1.63	15.25	9.8	0	11.2	0	6.85	1	1.28	0	1.63	0	4.05	1
张振萍	38.9	0	1	0	0	1	0	0	0	63	1	0	29	0	0	44	0	28	68	0	0	0	5.29	0	145	0	0	192	0	3.14	0	1.76	0	0.34	0	0.96	15.2589	10.9	0	11.4	0	3.32	0	0.51	0	0.96	1	1.84	0
张凤贤	42.7	0	0	0	1	1	0	0	0	67	1	1	32	0	0	48	0	32	60	0	0	0	8.44	0	136	0	0	306	0	5.5	0	2.42	0	0.33	0	1.46	15.2613	9.7	0	11.3	0	5.47	1	1.14	0	1.46	0	3.39	0
纪连珠	40.95	0	0	0	1	0	1	0	0	72	1	1	33	0	0	48	0	36	50	1	0	0	11.36	1	155	0	0	78	0	7.1	1	3.58	0	0.63	1	0.76	15.2625	9.7	0	10.9	0	4.73	0	4.4	1	0.76	1	2.74	0
吴国明	46.4	0	1	0	0	1	0	0	1	37	0	0	35	0	0	51	0	36	55	0	0	0	10.29	1	169	0	0	276	0	7.29	1	2.33	0	0.54	0	1.2	15.2684	9.2	0	9.9	0	5.91	1	2.2	1	1.2	0	3.71	1
于兴春	43.17	0	0	0	1	0	0	1	1	63	1	0	30	0	0	54	0	36	63	0	0	0	4.7	0	147	0	0	225	0	3.1	0	1.31	0	0.26	0	1.57	15.2785	9.6	0	10.9	0	4.44	0	0.65	0	1.57	0	2.23	0
邹新江	36.2	0	1	0	0	1	0	0	1	43	0	0	26	0	0	44	0	28	65	0	0	0	4.52	0	140	0	0	125	0	2.5	0	1.61	0	0.31	0	1.34	15.2789	12.5	0	17.9	0	3.23	0	0.85	0	1.34	0	1.5	0
周桂苹	47	0	0	0	1	0	0	1	0	46	0	0	31	0	0	48	0	31	66	0	0	0	6.54	0	117	0	1	225	0	4.7	0	2.8	0	0.28	0	5.42	15.2905	12	0	15.8	0	7.26	1	1.25	0	5.42	0	5.41	1
倪广智	40.4	0	0	1	0	0	1	0	1	63	1	0	31	0	0	50	0	36	56	0	0	0	10.7	1	149	0	0	165	0	6.61	1	2.4	0	0.6	0	1.04	15.291	11.1	0	13.4	0	3.67	0	1.87	1	1.04	0	1.92	0
姜秀芝	44.3	0	1	0	0	1	0	0	0	66	1	1	37	0	1	49	0	31	67	0	0	0	5.86	0	129	0	1	202	0	3.97	0	1.19	0	0.67	1	1.26	15.2929	9	0	9.5	0	4.24	0	0.82	0	1.26	0	2.61	0
李军	49.33	0	0	0	1	0	1	0	1	36	0	0	30	0	0	50	0	35	58	0	0	0	7.33	0	160	0	0	321	0	5.53	0	1.36	0	0.32	0	0.81	15.2936	11.5	0	13.6	0	3.09	0	1.68	0	0.81	1	1.66	0
李全顺	42.6	0	1	0	0	0	1	0	1	60	0	0	#NULL!	#NULL!	0	#NULL!	#NULL!	#NULL!	#NULL!	#NULL!	#NULL!	1	6.6	#NULL!	164	0	0	157	0	4.3	0	1.83	0	0.28	0	1.12	15.2938	11.6	0	14.6	0	4.45	0	2.46	1	1.12	0	2.21	0
董金枝	39.4	0	1	0	0	1	0	0	0	57	0	0	31	0	0	45	0	32	57	0	0	0	9.11	0	137	0	0	330	0	5.49	0	2.32	0	1.24	1	1.23	15.2953	12.4	0	17.5	0	4.71	0	1.49	0	1.23	0	2.8	0
吴承德	33.85	1	0	0	1	1	0	0	1	64	1	0	34	0	0	44	0	27	67	0	0	0	5.13	0	128	0	1	194	0	2.66	0	1.93	0	0.44	0	1.31	15.3181	11.1	0	13.1	0	4.02	0	1.02	0	1.31	0	2.07	0
卢军	34.9	1	0	1	0	1	0	0	1	57	0	0	35	0	0	55	1	39	56	0	0	0	5.61	0	155	0	0	199	0	3	0	1.57	0	0.47	0	0.89	15.3226	11	0	13.7	0	3.97	0	1.36	0	0.89	1	2.46	0
孙德志	40.5	0	0	0	1	1	0	0	1	57	0	0	#NULL!	#NULL!	0	#NULL!	#NULL!	#NULL!	#NULL!	#NULL!	#NULL!	1	5.72	0	160	0	0	216	0	3.55	0	1.43	0	0.62	1	0.74	15.3242	10	0	11.6	0	3.38	0	2.09	1	0.74	1	1.57	0
李瑞香	42.5	0	0	1	0	1	0	0	0	60	0	0	35	0	0	49	0	33	61	0	0	0	6.34	0	141	0	0	207	0	4.13	0	1.79	0	0.33	0	#NULL!	15.3275	11.2	0	12.8	0	#NULL!	0	#NULL!	0	#NULL!	1	#NULL!	0
徐长国	42.45	0	1	0	0	1	0	0	1	62	1	0	34	0	0	52	0	33	66	0	0	0	6.51	0	151	0	0	179	0	4.24	0	1.58	0	0.59	0	0.94	15.3429	10.7	0	12.8	0	3.66	0	3.3	1	0.94	1	1.85	0
李广森	42.53	0	0	0	1	1	0	0	1	65	1	0	#NULL!	#NULL!	0	#NULL!	#NULL!	#NULL!	#NULL!	#NULL!	#NULL!	1	5.13	0	150	0	0	241	0	3.35	0	1.47	0	0.27	0	1.32	15.3544	10	0	11	0	4.15	0	0.93	0	1.32	0	2.17	0
迟文国	40.3	0	0	0	1	0	1	0	1	66	1	1	40	1	1	53	0	37	58	0	0	0	6.98	0	139	0	0	178	0	4.32	0	2.26	0	0.31	0	1.42	15.3576	10	0	12	0	3.53	0	1.82	1	1.42	0	1.28	0
任枫	42.4	0	0	1	0	1	0	0	1	59	0	0	30	0	0	53	0	34	65	0	0	0	5.68	0	152	0	0	227	0	3.7	0	1.47	0	0.42	0	0.93	15.3634	10.7	0	12.8	0	2.85	0	1.42	0	0.93	1	1.39	0
唐学东	41.3	0	1	0	0	0	1	0	1	46	0	0	30	0	0	43	0	28	63	0	0	0	5.67	0	165	0	0	308	0	3.6	0	2.12	0	0.37	0	1.21	15.3734	8.5	0	9.2	0	5.05	0	3.77	1	1.21	0	2.13	0
董海库	36.3	0	1	0	0	1	0	0	1	46	0	0	#NULL!	#NULL!	0	#NULL!	#NULL!	#NULL!	#NULL!	#NULL!	#NULL!	1	7.9	0	140	0	0	268	0	4.41	0	2.5	0	0.53	0	1.19	15.3782	10.1	0	11.9	0	2.59	0	0.93	0	1.19	0	0.98	0
冯果芹	37	0	0	1	0	1	0	0	0	66	1	1	31	0	0	50	0	30	69	0	0	0	9.18	0	142	0	0	286	0	5.23	0	3.25	0	0.57	0	1.21	15.3978	10.6	0	12.3	0	4.97	0	1.37	0	1.21	0	3.14	0
梁君	40.75	0	0	0	1	0	0	1	1	59	0	0	40	1	1	58	1	40	59	0	0	0	5.43	0	150	0	0	338	0	3.41	0	1.49	0	0.42	0	0.81	15.4109	10.7	0	13.1	0	3.53	0	2.79	1	0.81	1	1.9	0
李生	42.9	0	0	1	0	1	0	0	1	65	1	0	28	0	0	54	0	36	62	0	0	0	7.32	0	148	0	0	176	0	4.84	0	1.71	0	0.37	0	1.13	15.4126	10.3	0	11.5	0	3.07	0	0.71	0	1.13	0	1.48	0
韩振昌	41.7	0	0	0	1	1	0	0	1	45	0	0	#NULL!	#NULL!	0	#NULL!	#NULL!	#NULL!	#NULL!	#NULL!	#NULL!	1	7.25	0	151	0	0	161	0	4.66	0	1.91	0	0.64	1	1.28	15.4139	9.5	0	10.1	0	4.83	0	1.42	0	1.28	0	2.7	0
王秀琴	39.04	0	0	1	0	1	0	0	0	75	1	1	38	1	1	46	0	31	60	0	0	0	5.4	0	136	0	0	210	1	3.25	0	1.49	0	0.43	0	1.45	15.4163	9.5	0	10.6	0	5.26	1	1.03	0	1.45	0	2.95	0
李怀保	41.7	0	1	0	0	1	0	0	1	48	0	0	31	0	0	57	1	39	57	0	0	0	7.57	0	153	0	0	200	0	4.87	0	2.7	0	0.5	0	0.97	15.4276	9.8	0	11.1	0	4.43	0	3.23	1	0.97	1	1.99	0
张树义	42.69	0	0	1	0	1	0	0	1	60	0	0	#NULL!	#NULL!	0	#NULL!	#NULL!	#NULL!	#NULL!	#NULL!	#NULL!	1	8.77	0	160	0	0	22	0	5.78	0	2.14	0	0.7	1	0.63	15.4384	10.6	0	12.6	0	4.28	0	3.77	1	0.63	1	2.54	0
王长城	37.47	0	1	0	0	1	0	0	1	67	1	1	40	1	1	55	1	37	61	0	0	0	4.25	0	124	0	1	140	1	2.46	0	1.3	0	0.37	0	0.93	15.4477	9.9	0	11.5	0	2.55	0	0.87	0	0.93	1	1.21	0
陈淑芬	36.1	0	0	0	1	1	0	0	0	68	1	1	34	0	0	48	0	33	58	0	0	0	6.59	0	139	0	0	229	0	3.68	0	2.5	0	0.3	0	0.68	15.4687	11.3	0	14.6	0	3.98	0	2.83	1	0.68	1	2.36	0
刘伟	46.46	0	1	0	0	0	1	0	1	33	0	0	35	0	0	43	0	28	63	0	0	0	12.82	1	163	0	0	180	1	9.22	1	3.7	0	0.47	0	1.1	15.4797	11.2	0	14.2	0	4.88	0	1.62	0	1.1	0	2.86	0
王玉才	39.27	0	0	0	1	0	0	1	1	60	0	0	32	0	0	55	1	36	63	0	0	0	7.81	0	127	0	1	329	0	4.75	0	2.14	0	0.55	0	1.49	15.4875	9.7	0	10.4	0	3.56	0	0.4	0	1.49	0	1.62	0
朱柏光	40.2	0	0	0	1	0	1	0	1	63	1	0	33	0	0	52	0	38	51	1	0	0	10.25	1	157	0	0	167	0	6.39	1	2.97	0	0.61	1	1.13	15.5078	10.7	0	12	0	3.18	0	1.16	0	1.13	0	1.52	0
刘贵福	42.51	0	0	0	1	0	0	1	1	60	0	0	40	1	1	58	1	46	41	1	0	1	8.34	0	170	0	0	192	0	5.5	0	2.72	0	0.38	0	0.99	15.5133	10.7	0	13.4	0	6.36	1	4.11	1	0.99	1	3.89	1
李立新	43.75	0	0	0	1	0	0	1	1	49	0	0	41	1	1	48	0	33	57	0	0	0	10.63	1	166	0	0	244	0	7.22	1	2.44	0	0.87	1	1.02	15.5248	11.6	0	15.6	0	6.48	1	5.18	1	1.02	0	3.85	1
汤作清	45.1	0	0	0	1	1	0	0	1	71	1	1	29	0	0	50	0	33	61	0	0	0	4.97	0	162	0	0	173	0	3.48	0	0.93	1	0.49	0	1.17	15.5255	10.7	0	12.7	0	4.77	0	1.13	0	1.17	0	2.77	0
刘树义	43.57	0	0	1	0	1	0	0	1	55	0	0	26	0	0	49	0	33	60	0	0	0	7.61	0	146	0	0	215	0	5.15	0	1.5	0	0.51	0	0.98	15.5323	9.3	0	9.7	0	3.09	0	1.42	0	0.98	1	1.55	0
崔建忠	48.07	0	0	1	0	1	0	0	1	55	0	0	32	0	0	49	0	34	57	0	0	0	6	0	140	0	0	223	0	4.48	0	1.18	0	0.28	0	1.22	15.5329	10.4	0	12.7	0	5.49	1	2.16	1	1.22	0	3.2	0
孙旺	38.16	0	1	0	0	1	0	0	1	64	1	0	31	0	0	55	1	36	62	0	0	0	5.6	0	162	0	0	109	1	3.32	0	1.9	0	0.48	0	0.96	15.5361	10	0	11.1	0	4.34	0	1.92	1	0.96	1	2.51	0
范淑华	40	0	1	0	0	0	1	0	0	75	1	1	30	0	0	49	0	35	54	0	0	0	7.24	0	130	0	0	194	0	4.5	0	1.96	0	0.6	0	1.47	15.5387	10.5	0	12	0	5.74	1	1.36	0	1.47	0	3.28	0
马玉芝	42.95	0	1	0	0	0	1	0	0	82	1	1	43	1	1	62	1	49	41	1	0	1	6.8	0	132	0	0	218	0	4.54	0	1.62	0	0.58	0	1.21	15.5448	10.8	0	13.1	0	6.01	1	1.57	0	1.21	0	3.68	1
张立志	43.7	0	0	0	1	1	0	0	1	51	0	0	34	0	0	43	0	25	73	0	0	0	7.34	0	172	0	0	221	0	4.99	0	1.64	0	0.52	0	0.65	15.5569	9.7	0	10.9	0	4.62	0	4.9	1	0.65	1	2.08	0
于祥	40.6	0	1	0	0	0	1	0	1	55	0	0	35	0	0	52	0	32	67	0	0	0	6.98	0	146	0	0	159	0	4.41	0	1.94	0	0.42	0	0.85	15.5617	10	0	11.7	0	5.02	0	6.02	1	0.85	1	1.43	0
翟凤臣	47.47	0	0	0	1	0	1	0	1	52	0	0	37	0	1	58	1	43	49	1	0	1	7.31	0	161	0	0	287	0	5.4	0	1.65	0	0.47	0	1.29	15.5617	9.2	0	9.9	0	5.05	0	1.17	0	1.29	0	2.89	0
张景成	35.2	0	0	0	1	1	0	0	1	52	0	0	#NULL!	#NULL!	0	#NULL!	#NULL!	#NULL!	#NULL!	#NULL!	#NULL!	1	5.8	0	134	0	0	258	0	3.18	0	1.71	0	0.17	0	0.99	15.576	11	0	11	0	3.88	0	0.86	0	0.99	1	2.5	0
曲忠义	38.6	0	1	0	0	1	0	0	1	58	0	0	#NULL!	#NULL!	0	#NULL!	#NULL!	#NULL!	#NULL!	#NULL!	#NULL!	1	5.37	0	154	0	0	194	0	3.23	0	1.62	0	0.37	0	0.73	15.5826	11.4	0	14.1	0	3.53	0	2.2	1	0.73	1	1.8	0
付宪珍	40.1	0	1	0	0	1	0	0	0	61	1	0	34	0	0	48	0	29	70	0	0	0	3.71	1	123	0	0	216	0	2.32	0	1.15	0	0.17	0	1.03	15.5944	10.6	0	12.8	0	3.74	0	2.73	1	1.03	0	1.47	0
尉迟启明	39.33	0	0	0	1	0	0	1	1	53	0	0	32	0	0	50	0	31	67	0	0	0	7.45	0	158	0	0	266	0	4.57	0	2.3	0	0.43	0	0.71	15.5968	10.2	0	11.6	0	4.42	0	2.13	1	0.71	1	2.76	0
尉迟启明	39.33	0	0	0	1	0	0	1	1	53	0	0	32	0	0	50	0	31	67	0	0	0	7.45	0	158	0	0	266	0	4.57	0	2.3	0	0.43	0	0.71	15.5968	10.2	0	11.6	0	4.42	0	2.13	1	0.71	1	2.76	0
袁杰	40.4	0	1	0	0	1	0	0	1	43	0	0	#NULL!	#NULL!	0	#NULL!	#NULL!	#NULL!	#NULL!	#NULL!	#NULL!	1	5.38	0	162	0	0	16	0	3.39	0	1.55	0	0.38	0	1.64	15.5968	10.4	0	12.2	0	4.19	0	1.51	0	1.64	0	1.86	0
高文来	40.67	0	0	1	0	0	1	0	1	72	1	1	28	0	0	48	0	32	60	0	0	0	6.22	0	154	0	0	168	0	3.95	0	1.73	0	0.41	0	1.02	15.6147	11.1	0	13.4	0	4.41	0	1.37	0	1.02	0	2.58	0
邹庆吉	42.1	0	0	1	0	0	1	0	1	55	0	0	#NULL!	#NULL!	0	#NULL!	#NULL!	#NULL!	#NULL!	#NULL!	#NULL!	1	8.67	0	153	0	0	287	0	5.7	0	2.79	0	0.52	0	1.17	15.6161	10.6	0	13.3	0	6.29	1	5.05	1	1.17	0	2.82	0
邓贺海	46.7	0	0	0	1	0	0	1	1	46	0	0	#NULL!	#NULL!	0	#NULL!	#NULL!	#NULL!	#NULL!	#NULL!	#NULL!	1	8.54	0	156	0	0	182	0	6.23	0	1.71	0	0.57	0	0.88	15.6212	10.6	0	12.7	0	4.8	0	3.66	1	0.88	1	2.26	0
万忠孝	39.3	0	0	1	0	0	1	0	1	71	1	1	35	0	0	46	0	31	62	0	0	0	7.59	0	151	0	0	166	0	4.66	0	2.34	0	0.47	0	0.88	15.6225	10.7	0	12.2	0	3.38	0	1.7	1	0.88	1	1.73	0
李桂平	40.89	0	1	0	0	0	0	1	0	60	0	0	35	0	0	50	0	33	64	0	0	0	8.75	0	156	0	0	233	0	5.59	0	2.39	0	0.7	1	1.75	15.6238	11.2	0	12.6	0	4.06	0	0.49	0	1.75	0	1.8	0
陈少强	40.8	0	0	0	1	0	1	0	1	46	0	0	35	0	0	43	0	30	57	0	0	0	5.96	0	172	0	0	180	0	3.8	0	1.86	0	0.22	0	1.01	15.6271	10.2	0	10.9	0	5.95	1	12.41	1	1.01	0	2.71	0
陈少强	40.8	0	0	0	1	0	1	0	1	46	0	0	35	0	0	43	0	30	57	0	0	0	5.96	0	172	0	0	180	0	3.8	0	1.86	0	0.22	0	1.01	15.6271	10.2	0	10.9	0	5.95	1	12.41	1	1.01	0	2.71	0
吴秀珍	48.1	0	0	0	1	0	1	0	0	81	1	1	34	0	0	48	0	37	45	1	0	1	10.51	1	121	0	1	207	1	7.9	1	1.91	0	1.46	1	1.28	15.6271	9.7	0	10.9	0	4.94	0	1.82	1	1.28	0	2.6	0
张锦秀	40.3	0	0	0	1	1	0	0	0	71	1	1	35	0	0	44	0	31	57	0	0	0	7.54	0	140	0	0	243	0	4.75	0	2.22	0	0.49	0	1.52	15.6321	9.5	0	10.4	0	4.06	0	2.54	1	1.52	0	1.39	0
刘瑞民	43.5	0	0	0	1	1	0	0	1	54	0	0	33	0	0	53	0	39	52	0	0	0	6.85	0	149	0	0	172	0	4.66	0	1.78	0	0.26	0	0.9	15.6389	10.9	0	13.8	0	2.86	0	2.97	1	0.9	1	0.61	0
杜宏	42.8	0	0	0	1	1	0	0	1	48	0	0	33	0	0	52	0	35	62	0	0	0	9.95	1	143	0	0	220	0	6.66	1	2.6	0	0.97	1	1.16	15.6389	9.6	0	10.9	0	3.98	0	2.14	1	1.16	0	1.85	0
梁起堂	39.8	0	0	1	0	1	0	0	1	62	1	0	33	0	0	57	1	42	49	1	0	1	5.33	0	158	0	0	176	0	3.32	0	1.58	0	0.34	0	1.53	15.6505	9.9	0	11.2	0	4.73	0	0.95	0	1.53	0	2.77	0
潘海军	43.27	0	0	1	0	0	1	0	1	45	0	0	27	0	0	47	0	37	41	1	0	1	11.72	1	149	0	0	251	0	7.94	1	2.83	0	0.66	1	1.36	15.6569	9.6	0	9.8	0	6.15	1	3.4	1	1.36	0	3.49	1
武风英	41	0	0	0	1	1	0	0	0	81	1	1	37	0	1	52	1	37	55	0	0	0	5.84	0	131	0	0	195	0	3.75	0	1.74	0	0.3	0	1.37	15.6615	10.9	0	13	0	4.83	0	1.1	0	1.37	0	2.66	0
王标	35.8	0	0	0	1	0	0	1	1	62	1	0	37	0	1	53	0	37	57	0	0	0	7.72	0	160	0	0	124	0	4.33	0	2.77	0	0.52	0	1	15.6671	12.1	0	15.9	0	2.98	0	1.19	0	1	0	1.71	0
孔令东	41.7	0	0	1	0	0	1	0	1	50	0	0	40	1	1	54	0	35	65	0	0	0	14.38	1	166	0	0	225	0	9.4	1	3.87	0	0.87	1	0.93	15.6759	9.1	0	10.3	0	6.43	1	5.93	1	0.93	1	3.81	1
赵立	47.9	0	0	1	0	0	1	0	1	47	0	0	35	0	0	55	1	38	57	0	0	0	8.47	0	162	0	0	176	0	6.36	1	1.38	0	0.66	1	1.18	15.6761	9.6	0	10.9	0	7.48	1	5.27	1	1.18	0	3.9	1
王汉宝	38.27	0	1	0	0	1	0	0	1	62	1	0	41	1	1	53	0	34	64	0	0	0	4.2	0	149	0	0	133	0	2.52	0	0.97	1	0.34	0	0.77	15.6781	9.5	0	10.6	0	3.08	0	4.15	1	0.77	1	1.43	0
姚丙勤	43.96	0	0	0	1	1	0	0	1	63	1	0	30	0	0	43	0	26	70	0	0	0	6.15	0	163	0	0	206	1	4.24	0	1.34	0	0.5	0	0.96	15.6831	10.4	0	12.3	0	3	0	1.3	0	0.96	1	1.5	0
刘桂英	38.1	0	1	0	0	1	0	0	0	57	0	0	34	0	0	50	0	32	65	0	0	0	6.19	0	128	0	1	181	0	3.7	0	2.6	0	0.33	0	0.97	15.6887	10.6	0	12.5	0	6.7	1	1.6	0	0.97	1	4.09	1
王子泉	41.5	0	0	1	0	0	0	1	1	64	1	0	43	1	1	62	1	48	43	1	0	1	9.75	1	168	0	0	174	0	6.35	1	2.16	0	0.84	1	1.89	15.6935	9.8	0	11.4	0	3.87	0	2.97	1	1.89	0	1.29	0
高艳平	42.57	0	1	0	0	1	0	0	0	39	0	0	33	0	0	42	0	30	56	0	0	0	4.34	0	120	0	1	281	0	2.9	0	1.84	0	0.3	0	1.33	15.6966	11.6	0	14.5	0	4.67	0	1.24	0	1.33	0	2.55	0
陈桂荣	42.5	0	0	0	1	1	0	0	0	76	1	1	33	0	0	49	0	31	67	0	0	0	7.12	0	116	0	1	364	1	4.75	0	2.1	0	0.33	0	0.99	15.6973	12.8	0	18.4	1	5	0	2.58	1	0.99	1	2.84	0
赵海丰	42.1	0	0	1	0	1	0	0	1	72	1	1	34	0	0	48	0	30	68	0	0	0	4.84	0	135	0	0	207	0	3.2	0	1.6	0	0.44	0	1.31	15.7044	10.3	0	11.9	0	3.44	0	0.59	0	1.31	0	1.65	0
张全加	43.26	0	1	0	0	1	0	0	1	63	1	0	35	0	0	61	1	42	58	0	0	0	6.69	0	144	0	0	267	0	4.55	0	1.76	0	0.32	0	1.22	15.7217	10.2	0	11.6	0	6.62	1	1.16	0	1.22	0	4.2	1
繆云虎	39.9	0	0	0	1	1	0	0	1	57	0	0	37	0	1	44	0	30	59	0	0	0	10.25	1	168	0	0	168	0	6.43	1	3.4	0	0.61	1	0.71	15.7222	12.9	0	20.4	1	5.31	1	5.93	1	0.71	1	1.9	0
崔淑兰	42.53	0	1	0	0	1	0	0	0	60	0	0	#NULL!	#NULL!	0	#NULL!	#NULL!	#NULL!	#NULL!	#NULL!	#NULL!	1	9.63	1	143	0	0	235	0	6.44	1	2.37	0	0.71	1	1.14	15.724	11	0	13.2	0	8.29	1	5.78	1	1.14	0	5.14	1
王树才	42.13	0	0	0	1	1	0	0	1	55	0	0	#NULL!	#NULL!	0	#NULL!	#NULL!	#NULL!	#NULL!	#NULL!	#NULL!	1	6.67	0	157	0	0	292	0	4.42	0	1.46	0	0.61	1	1.02	15.7291	8.9	0	9.4	0	4.23	0	1.22	0	1.02	0	2.45	0
王树才	42.13	0	0	0	1	1	0	0	1	55	0	0	#NULL!	#NULL!	0	#NULL!	#NULL!	#NULL!	#NULL!	#NULL!	#NULL!	1	6.67	0	157	0	0	292	0	4.42	0	1.46	0	0.61	1	1.02	15.7291	8.9	0	9.4	0	4.23	0	1.22	0	1.02	0	2.45	0
徐艳侠	46	0	1	0	0	1	0	0	0	50	0	0	40	1	1	47	0	31	64	0	0	0	6.31	0	133	0	0	246	0	4.57	0	1.38	0	0.23	0	1.35	15.7445	8.8	0	8.7	0	6.89	1	2.73	1	1.35	0	4.3	1
李淑荣	48.52	0	0	0	1	0	0	1	0	69	1	1	#NULL!	#NULL!	0	#NULL!	#NULL!	#NULL!	#NULL!	#NULL!	#NULL!	1	8.18	0	106	0	1	23	0	6.25	0	1.62	0	0.22	0	1.15	15.7473	10.8	0	13.4	0	3.81	0	0.91	0	1.15	0	2.04	0
张立新	39.4	0	0	0	1	1	0	0	1	56	0	0	40	1	1	49	0	32	63	0	0	0	5.27	0	121	0	1	175	0	3.27	0	1.27	0	0.56	0	0.95	15.7486	12.3	0	17.1	0	2.59	0	1.82	1	0.95	1	1.13	0
吴海珠	42.3	0	0	1	0	0	1	0	1	64	1	0	32	0	0	52	0	34	62	0	0	0	7	1	136	0	0	210	0	4.67	0	1.79	0	0.46	0	0.94	15.7717	11.2	0	13	0	3.98	0	2.29	1	0.94	1	2	0
吴海珠	42.3	0	0	1	0	0	1	0	1	64	1	0	30	0	0	58	1	40	57	0	0	0	7	0	136	0	0	210	0	4.67	0	1.79	0	0.46	0	0.94	15.7717	11.2	0	13	0	3.98	0	2.29	1	0.94	1	2	0
昶建华	42.2	0	0	0	1	1	0	0	1	61	1	0	#NULL!	#NULL!	0	#NULL!	#NULL!	#NULL!	#NULL!	#NULL!	#NULL!	1	8.45	0	132	0	0	26	0	5.63	0	2.34	0	0.39	0	0.81	15.7884	11.4	0	13.9	0	3.26	0	2.48	1	0.81	1	1.32	0
朱瑞金	38.66	0	1	0	0	0	1	0	0	50	0	0	38	1	1	45	0	36	42	1	0	1	7.55	0	125	0	1	309	1	4.61	0	2.44	0	0.45	0	1.15	15.794	11.4	0	14.4	0	5.3	1	1.11	0	1.15	0	3.21	0
张桂玲	38.4	0	1	0	0	1	0	0	0	67	1	1	32	0	0	44	0	27	71	0	0	0	6.1	0	141	0	0	122	0	3.7	0	1.82	0	0.31	0	1.09	15.7958	9.9	0	11.4	0	4.23	0	1.52	0	1.09	0	2.36	0
郝英民	42.9	0	0	1	0	1	0	0	1	63	1	0	39	1	1	49	0	30	70	0	0	0	7.23	0	144	0	0	247	0	4.9	0	1.83	0	0.35	0	0.72	15.7979	9.4	0	10.7	0	3.21	0	2.98	1	0.72	1	1.69	0
宋振国	42.8	0	0	1	0	0	1	0	1	55	0	0	33	0	0	53	0	42	43	1	0	1	5.1	0	162	0	0	130	0	3.45	0	1.35	0	0.29	0	1.11	15.8054	10.2	0	11.5	0	4.7	0	1.42	0	1.11	0	2.94	0
李春芳	42.1	0	1	0	0	1	0	0	1	58	0	0	30	0	0	44	0	30	60	0	0	0	8.17	0	153	0	0	232	0	5.44	0	2.17	0	0.47	0	0.79	15.8159	11.2	0	13.6	0	3.75	0	1.69	0	0.79	1	2.19	0
李月英	39.8	0	0	1	0	1	0	0	0	73	1	1	37	1	1	50	0	33	63	0	0	0	6.91	0	141	0	0	223	0	4.35	0	1.92	0	0.24	0	1.05	15.8171	9.9	0	11.6	0	2.62	0	1.94	1	1.05	0	0.69	0
于凤艳	40.5	0	0	1	0	1	0	0	0	64	1	0	40	1	1	50	0	30	71	0	0	0	5.44	0	134	0	0	233	0	3.49	0	1.67	0	0.22	0	1.51	15.8406	10.5	0	12.2	0	6.76	1	1.64	0	1.51	0	4.5	1
赵俊银	45.7	0	0	0	1	0	1	0	0	69	1	1	24	0	0	47	0	30	65	0	0	0	9.53	1	126	0	1	179	0	6.9	1	2.84	0	0.47	0	0.98	15.8431	11.1	0	13.5	0	6.5	1	5.93	1	0.98	1	2.82	0
王凤春	39.3	0	1	0	0	0	1	0	1	56	0	0	#NULL!	#NULL!	0	#NULL!	#NULL!	#NULL!	#NULL!	#NULL!	#NULL!	1	7.13	0	157	0	0	261	0	4.44	0	1.93	0	0.64	1	0.88	15.8453	9.4	0	10.3	0	3.88	0	3.42	1	0.88	1	1.45	0
屈素荣	43	0	0	1	0	1	0	0	0	60	0	0	31	0	0	44	0	31	57	0	0	0	9.82	1	150	0	0	236	0	6.7	1	2.17	0	0.93	1	1.61	15.867	11.6	0	14.5	0	4.44	0	1.06	0	1.61	0	2.35	0
王淑芬	31.5	1	0	1	0	1	0	0	0	50	0	0	41	1	1	48	0	30	67	0	0	0	5.16	0	147	0	0	294	0	2.58	0	2	0	0.35	0	1.11	15.873	9.5	0	10.4	0	4.02	0	0.86	0	1.11	0	2.24	0
陈志祥	39.8	0	1	0	0	1	0	0	1	55	0	0	34	0	0	53	0	33	64	0	0	0	5.27	0	147	0	0	235	0	3.33	0	1.38	0	0.36	0	1.12	15.8763	11.2	0	13.3	0	2.47	0	1.24	0	1.12	0	0.96	0
高玉芬	46.4	0	0	0	1	1	0	0	0	56	0	0	34	0	0	47	0	30	66	0	0	0	9.13	0	138	0	0	283	0	6.73	1	1.79	0	0.49	0	1.21	15.8864	11	0	14.2	0	5.17	0	1.83	1	1.21	0	2.64	0
麻世伟	44.33	0	1	0	0	1	0	0	1	58	0	0	35	0	0	54	0	33	68	0	0	0	4.54	0	149	0	0	139	0	3.2	0	1.14	0	0.24	0	0.74	15.9	10.9	0	14.4	0	4.33	0	2.51	1	0.74	1	2.62	0
张淑芹	48.05	0	0	1	0	0	0	1	0	72	1	1	31	0	0	49	0	35	58	0	0	0	5.43	0	133	0	0	233	0	4.15	0	1.14	0	0.1	0	1.3	15.9058	9.6	0	10.8	0	3.5	0	2.56	1	1.3	0	1.5	0
贾荣杰	39	0	1	0	0	0	0	1	1	60	0	0	35	0	0	49	0	33	61	0	0	0	9.31	0	151	0	0	207	0	5.78	0	2.93	0	0.55	0	1.07	15.9189	10.5	0	11.9	0	4.54	0	2.04	1	1.07	0	2.54	0
王振海	42.3	0	1	0	0	1	0	0	1	49	0	0	33	0	0	54	0	39	53	0	0	0	9.8	1	160	0	0	229	0	6.6	1	1.7	0	0.7	1	0.75	15.9213	10	0	11.8	0	3.16	0	1.96	1	0.75	1	1.52	0
张玉华	38.9	0	0	0	1	1	0	0	0	59	0	0	31	0	0	42	0	26	67	0	0	0	5.13	0	145	0	0	219	0	3.18	0	1.6	0	0.3	0	1.39	15.9353	9.4	0	10.6	0	5.19	0	1.37	0	1.39	0	2.9	0
李兰珍	38.4	0	0	1	0	1	0	0	0	64	1	0	35	0	0	52	1	34	64	0	0	0	7.37	0	146	0	0	238	0	4.51	0	2.5	0	0.49	0	0.57	15.9359	9.8	0	11	0	3.14	0	1.98	1	0.57	1	1.48	0
王延义	46.63	0	1	0	0	0	1	0	1	55	0	0	35	0	0	46	0	32	56	0	0	0	5.92	0	162	0	0	175	0	4.4	0	0.95	1	0.38	0	1.08	15.9392	11.6	0	15	0	3.79	0	2.28	1	1.08	0	1.94	0
杨翠	37.5	0	1	0	0	1	0	0	1	73	1	1	35	0	0	55	1	35	66	0	0	0	5.35	0	146	0	0	135	0	3.2	0	1.6	0	0.49	0	0.73	15.9502	10.5	0	12.2	0	3.17	0	1.47	0	0.73	1	1.44	0
闫国民	39.9	0	0	0	1	1	0	0	1	61	1	0	#NULL!	#NULL!	0	#NULL!	#NULL!	#NULL!	#NULL!	#NULL!	#NULL!	1	6	0	159	0	0	19	0	3.82	0	1.47	0	0.62	1	1.22	15.9566	11.2	0	13.5	0	4.06	0	1.62	0	1.22	0	2.1	0
王义	39	0	1	0	0	1	0	0	1	57	0	0	35	0	0	53	0	35	62	0	0	0	7.15	0	158	0	0	256	0	4.45	0	2.37	0	0.27	0	0.8	15.9584	9.5	0	10.6	0	5.3	1	1.74	1	0.8	1	3.36	0
孔淑英	48.79	0	0	0	1	1	0	0	0	61	1	0	32	0	0	55	1	39	56	0	0	0	5.79	0	151	0	0	187	0	4.51	0	1.3	0	0.22	0	1.24	15.9649	9.2	0	9.7	0	4.67	0	3.03	1	1.24	0	2.44	0
张国祥	44	0	1	0	0	1	0	0	1	66	1	1	32	0	0	55	1	37	61	0	0	0	7.43	0	158	0	0	289	0	5.22	0	1.73	0	0.42	0	1.15	15.9672	9.7	0	10.8	0	4.08	0	1.74	1	1.15	0	2.17	0
李成德	41.7	0	1	0	0	1	0	0	1	59	0	0	35	0	0	50	0	32	65	0	0	0	5.66	0	137	0	0	264	0	3.77	0	1.47	0	0.38	0	0.95	15.9731	8.8	0	9.4	0	3.78	0	1.86	1	0.95	1	1.98	0
谢伍喜	43.69	0	1	0	0	1	0	0	1	51	0	0	34	0	0	51	0	32	68	0	0	0	7.88	0	149	0	0	267	0	5.5	0	2.3	0	0.52	0	0.93	15.9755	10.3	0	11.6	0	4.06	0	1.98	1	0.93	1	2.31	0
王海彦	44.1	0	0	0	1	0	0	1	1	52	0	0	#NULL!	#NULL!	0	#NULL!	#NULL!	#NULL!	#NULL!	#NULL!	#NULL!	1	6.33	0	158	0	0	138	0	4.46	0	1.51	0	0.31	0	1.27	15.9769	11.1	0	13.9	0	5.49	1	5.68	1	1.27	0	1.64	0
曾庆义	37.23	0	0	0	1	0	1	0	1	84	1	1	40	1	1	53	0	42	41	1	0	1	6.1	0	129	0	1	233	0	3.63	0	1.69	0	0.56	0	0.87	15.9839	9.7	0	11	0	2.72	0	0.95	0	0.87	1	1.39	0
王清章	45.2	0	1	0	0	0	0	1	1	78	1	1	31	0	0	57	1	44	46	1	0	1	8.59	0	176	0	0	147	0	6.21	0	1.55	0	0.48	0	1.43	15.9941	10.7	0	13.3	0	4.12	0	2.05	1	1.43	0	1.95	0
雷长和	42.3	0	0	0	1	1	0	0	1	53	0	0	35	0	0	49	0	33	60	0	0	0	6.74	0	151	0	0	209	0	4.56	0	1.63	0	0.49	0	0.81	15.9943	12	0	15.8	0	2.91	0	1.48	0	0.81	1	1.53	0
姜瑞清	41.58	0	1	0	0	1	0	0	1	57	0	0	38	1	1	55	1	34	69	0	0	0	8.1	0	161	0	0	139	0	5.39	0	2.1	0	0.45	0	0.9	16.0037	11.9	0	14.5	0	5.27	1	3.53	1	0.9	1	3.14	0
张志福	42.45	0	0	1	0	0	0	1	1	55	0	0	41	1	1	54	0	38	56	0	0	0	6.52	0	177	0	0	252	0	4.43	0	1.55	0	0.46	0	1.22	16.0058	9.3	0	10.5	0	5.16	0	2.33	1	1.22	0	2.92	0
彭晓宗	42.47	0	0	0	1	0	0	1	1	51	0	0	42	1	1	58	1	45	44	1	0	1	9.62	1	146	0	0	323	0	6.54	1	2.38	0	0.52	0	0.93	16.0074	10.2	0	11.4	0	2.29	0	1.83	1	0.93	1	0.91	0
董海明	43.5	0	1	0	0	0	1	0	1	44	0	0	37	0	1	58	1	42	53	0	0	0	16.11	1	170	0	0	285	0	11.22	1	4.17	0	0.57	0	1.2	16.0106	9.7	0	11.2	0	6.25	1	1.33	0	1.2	0	4.45	1
谢天财	38.4	0	0	0	1	0	1	0	1	60	0	0	35	0	0	54	0	37	59	0	0	0	8.62	0	158	0	0	190	0	5.3	0	2.41	0	0.78	1	1.2	16.0117	10.1	0	12	0	5.17	0	3.16	1	1.2	0	2.53	0
付金荣	42.3	0	0	0	1	1	0	0	0	66	1	1	29	0	0	54	1	39	54	0	0	0	7.26	0	139	0	0	232	0	4.92	0	1.97	0	0.28	0	1.4	16.0209	10.5	0	12.7	0	4.64	0	1.81	1	1.4	0	2.41	0
宋广林	38.5	0	1	0	0	1	0	0	1	61	1	0	30	0	0	47	0	30	66	0	0	0	7.73	0	149	0	0	173	0	4.77	0	2.6	0	0.65	1	1.4	16.028	11.6	0	13.6	0	5.79	1	1.59	0	1.4	0	3.67	1
胡启树	38.5	0	1	0	0	1	0	0	1	68	1	1	40	1	1	53	0	31	71	0	0	0	7.6	0	150	0	0	198	0	4.69	0	1.78	0	0.46	0	0.76	16.0287	11.7	0	15.7	0	2.29	0	1.86	1	0.76	1	1.04	0
闫志林	36.3	0	1	0	0	1	0	0	1	53	0	0	35	0	0	53	0	37	57	0	0	0	7.18	0	123	0	1	211	0	4.18	0	2.45	0	0.33	0	1.02	16.0378	9.6	0	10.7	0	3.25	0	1.63	0	1.02	0	1.49	0
袁文连	39.6	0	0	0	1	0	1	0	1	60	0	0	31	0	0	50	0	35	56	0	0	0	7.29	0	135	0	0	400	1	4.63	0	2.16	0	0.39	0	1.48	16.0383	9.5	0	10.1	0	7.2	1	1.21	0	1.48	0	5.17	1
娄玉华	41.4	0	0	0	1	0	0	1	0	68	1	1	34	0	0	47	0	31	61	0	0	0	6.32	0	142	0	0	199	0	4.2	0	1.72	0	0.27	0	1.71	16.0521	9.3	0	9.7	0	7.64	1	0.65	0	1.71	0	4.68	1
李向生	46.4	0	0	0	1	1	0	0	1	59	0	0	44	1	1	55	1	38	59	0	0	0	7.81	0	157	0	0	198	0	5.82	0	1.51	0	0.38	0	0.86	16.0603	10.9	0	13.7	0	2.71	0	1.62	0	0.86	1	1.11	0
王秀志	44.23	0	0	0	1	1	0	0	1	54	0	0	31	0	0	47	0	30	66	0	0	0	8.98	0	154	0	0	192	0	6.38	1	1.98	0	0.57	0	0.87	16.063	10.8	0	13.3	0	4.63	0	1.16	0	0.87	1	2.89	0
李银	36.1	0	0	0	1	0	1	0	1	46	0	0	28	0	0	55	1	35	65	0	0	0	10.07	1	152	0	0	203	0	5.84	0	3.1	0	0.84	1	0.88	16.0648	11	0	13.7	0	4.24	0	2.51	1	0.88	1	2.22	0
张松学	48.33	0	0	1	0	1	0	0	1	64	1	0	35	0	0	48	0	26	77	0	0	0	5.78	0	152	0	0	155	0	4.49	0	0.95	1	0.31	0	0.94	16.0732	10.2	0	12.4	0	3.63	0	1.09	0	0.94	1	2.04	0
王桂祥	45.4	0	0	0	1	1	0	0	0	62	1	0	34	0	0	46	0	31	62	0	0	0	4.52	0	126	0	1	252	0	3.3	0	0.87	1	0.3	0	1.42	16.0812	11.4	0	14	0	4.89	0	1.84	1	1.42	0	2.59	0
杨术义	42.21	0	0	1	0	1	0	0	1	62	1	0	30	0	0	55	1	38	57	0	0	0	5.45	0	156	0	0	162	0	3.7	0	1.59	0	0.7	1	1.07	16.0838	10.5	0	11.8	0	2.6	0	1.01	0	1.07	0	1.12	0
勾亚芹	47.1	0	1	0	0	0	1	0	0	68	1	1	30	0	0	48	0	34	57	0	0	0	12.17	1	136	0	0	135	0	9.22	1	1.98	0	0.85	1	1.14	16.0849	11	0	14.3	0	5.15	0	2.08	1	1.14	0	3.06	0
马俊信	41.04	0	1	0	0	1	0	0	1	61	1	0	35	0	0	55	1	37	61	0	0	0	6.65	0	134	0	0	214	0	4.39	0	1.81	0	0.31	0	0.92	16.0855	10.3	0	12.4	0	3.17	0	1.13	0	0.92	1	1.69	0
姚洪利	43.4	0	1	0	0	0	0	1	1	35	0	0	35	0	0	46	0	30	64	0	0	0	8.59	0	151	0	0	253	0	6	0	2.17	0	0.36	0	1.05	16.0942	12.7	0	16.6	0	4.41	0	1.34	0	1.05	0	2.55	0
谭起	42.77	0	0	1	0	1	0	0	1	75	1	1	44	1	1	51	0	36	57	0	0	0	6.97	0	166	0	0	201	0	4.8	0	1.6	0	0.54	0	1.14	16.1016	9.8	0	11.3	0	4.46	0	3.87	1	1.14	0	2.27	0
李凤兰	42.25	0	0	0	1	0	0	1	0	71	1	1	37	0	1	49	0	32	65	0	0	0	8.7	0	145	0	0	240	0	5.92	0	2.3	0	0.67	1	1.3	16.1056	11.4	0	15.5	0	4.39	0	3.68	1	1.3	0	2.1	0
谢万利	43.6	0	0	1	0	0	0	1	1	50	0	0	38	1	1	53	0	36	59	0	0	0	8.2	0	156	0	0	225	0	5.76	0	1.87	0	0.37	0	0.7	16.111	10.1	0	11.5	0	3.82	0	6.05	1	0.7	1	0.86	0
翟义林	40.9	0	1	0	0	1	0	0	1	63	1	0	29	0	0	45	0	29	64	0	0	0	6.57	0	169	0	0	220	1	4.33	0	1.69	0	0.44	0	1.4	16.1138	10.9	0	13.6	0	5.22	1	3.35	1	1.4	0	2.72	0
孙国英	39.2	0	0	1	0	1	0	0	0	56	0	0	27	0	0	50	0	31	68	0	0	0	4.46	0	129	0	1	213	0	2.82	0	1.38	0	0.23	0	1.07	16.1298	10.4	0	12.2	0	5.28	1	3.32	1	1.07	0	2.7	0
张国刚	42.6	0	0	0	1	0	1	0	1	61	1	0	34	0	0	46	0	29	68	0	0	0	4.9	0	151	0	0	124	0	3.37	0	1.19	0	0.18	0	0.8	16.1445	11.1	0	13	0	2.75	0	1.54	0	0.8	1	1.25	0
刘卫军	44.1	0	1	0	0	0	0	1	1	56	0	0	34	0	0	53	0	37	57	0	0	0	9.17	0	148	0	0	219	0	6.53	1	1.83	0	0.49	0	1.35	16.1475	9.5	0	9.8	0	4.37	0	0.76	0	1.35	0	2.34	0
谢兰云	44.6	0	1	0	0	1	0	0	0	66	1	1	26	0	0	46	0	24	78	0	0	0	6.29	0	145	0	0	265	0	4.53	0	1.45	0	0.26	0	1.25	16.1478	12.3	0	16.1	0	4.03	0	2.11	1	1.25	0	1.82	0
彭良顺	40.9	0	1	0	0	0	1	0	1	42	0	0	38	1	1	58	1	44	48	1	0	1	8.16	0	151	0	0	215	0	5.39	0	2.29	0	0.34	0	1.43	16.1501	10.3	0	11.9	0	4.83	0	1.02	0	1.43	0	2.94	0
杨学义	35	0	0	1	0	1	0	0	1	70	1	1	34	0	0	51	0	34	62	0	0	0	5.5	0	141	0	0	266	0	3.11	0	1.94	0	0.37	0	1.2	16.1558	9.8	0	11.5	0	4.1	0	1.36	0	1.2	0	2.28	0
梁博志	42.22	0	0	0	1	0	0	1	1	49	0	0	31	0	0	54	0	38	57	0	0	0	7.21	0	146	0	0	200	0	4.92	0	1.67	0	0.52	0	0.73	16.1626	9.1	0	9.8	0	3.25	0	2.47	1	0.73	1	1.77	0
王得文	51.2	0	0	0	1	1	0	0	1	60	0	0	30	0	0	50	0	32	66	0	0	0	14.39	1	160	0	0	267	0	11.91	1	1.48	0	0.99	1	2.08	16.1652	11.9	0	16.1	0	7.53	1	1.34	0	2.08	0	3.73	1
吴海峰	40.2	0	0	0	1	1	0	0	1	69	1	1	37	0	1	45	0	28	69	0	0	0	5.4	0	132	0	0	148	0	3.51	0	1.45	0	0.39	0	1.34	16.1692	9.8	0	11.6	0	2.53	0	1.94	1	1.34	0	0.76	0
田野	41.29	0	0	0	1	0	0	1	1	46	0	0	41	1	1	59	1	40	60	0	0	0	6.44	0	158	0	0	202	0	4.3	0	1.98	0	0.33	0	0.6	16.171	10.2	0	12.4	0	4.12	0	6.82	1	0.6	1	2.13	0
马文兵	44.8	0	0	1	0	0	1	0	1	52	0	0	41	1	1	58	1	37	66	0	0	0	6.86	0	182	0	0	137	0	4.97	0	1.49	0	0.31	0	1.26	16.1716	10.8	0	13.5	0	3.8	0	2.3	1	1.26	0	1.49	0
杨淑敏	40.1	1	0	0	1	1	0	0	0	61	1	0	32	0	0	55	1	40	52	1	0	0	6.6	0	141	0	0	243	0	4.28	0	1.5	0	0.17	0	0.89	16.1717	12.1	0	17.1	0	3.86	0	0.6	0	0.89	1	2.32	0
孙飞	43.2	0	1	0	0	1	0	0	1	28	0	0	31	0	0	47	0	32	61	0	0	0	9.3	0	163	0	0	330	0	6.5	1	2.22	0	0.35	0	0.86	16.1788	9.6	0	11.11	0	5.68	1	8.1	1	0.86	1	1.14	0
张国成	43.81	0	0	1	0	0	0	1	1	63	1	0	38	1	1	50	0	33	63	0	0	0	6.29	0	158	0	0	246	0	4.46	0	1.35	0	0.34	0	1.02	16.1849	8.7	0	9.2	0	5.17	0	4.51	1	1.02	0	2.87	0
马忠良	41.5	0	0	0	1	0	0	1	1	47	0	0	30	0	0	47	0	31	63	0	0	0	7.14	0	155	0	0	219	0	4.8	0	1.93	0	0.36	0	0.91	16.1993	9.6	0	10.2	0	5.28	1	2.42	1	0.91	1	3.27	0
贾立均	42.71	0	0	1	0	1	0	0	1	47	0	0	#NULL!	#NULL!	0	#NULL!	#NULL!	#NULL!	#NULL!	#NULL!	#NULL!	1	9.48	0	159	0	0	31	0	6.56	1	2.24	0	0.62	1	0.84	16.2019	10.1	0	11.7	0	2.73	0	1.52	0	0.84	1	1.36	0
曹井才	38.6	0	0	1	0	1	0	0	1	62	1	0	32	0	0	58	1	38	63	0	0	0	6.3	0	146	0	0	232	0	3.94	0	1.71	0	0.33	0	1.37	16.202	9.7	0	10.4	0	4.42	0	0.51	0	1.37	0	2.82	0
康保林	40.1	0	0	0	1	0	0	1	1	61	1	0	35	0	0	52	0	39	48	1	0	1	7.11	0	168	0	0	212	0	4.62	0	1.65	0	0.56	0	1.43	16.2042	10.6	0	12.8	0	5.3	1	1.14	0	1.43	0	2.98	0
张淑清	40.7	0	1	0	0	1	0	0	1	56	0	0	31	0	0	50	0	34	60	0	0	0	6.67	0	165	0	0	192	0	4.4	0	1.71	0	0.69	1	1.31	16.2081	9.7	0	10.9	0	4.35	0	2.56	1	1.31	0	2.18	0
张志忠	47.7	0	1	0	0	0	1	0	1	61	1	0	35	0	0	54	0	40	48	1	0	1	11.85	1	172	0	0	280	0	9.17	1	1.66	0	1.2	1	1.26	16.2231	9.4	0	10.5	0	5.4	1	1.38	0	1.26	0	3.51	1
苏浩军	40.82	0	1	0	0	1	0	0	1	67	1	1	35	0	0	50	0	33	63	0	0	0	5.28	0	160	0	0	181	0	3.5	0	1.62	0	0.51	0	1.08	16.2391	10.3	0	12.8	0	5.15	0	1.1	0	1.08	0	3.15	0
王桂清	37.11	0	0	0	1	0	0	1	0	76	1	1	35	0	0	53	1	39	52	1	0	0	8.66	0	135	0	0	220	0	5.22	0	2.9	0	0.43	0	1.36	16.2428	10.3	0	11.5	0	6.48	1	2.28	1	1.36	0	3.87	1
谢景云	43.3	0	0	1	0	1	0	0	0	52	0	0	35	0	0	47	0	31	64	0	0	0	11.17	1	144	0	0	299	0	7.86	1	2.65	0	0.56	0	1.4	16.2511	10.9	0	13.1	0	4.91	0	1.29	0	1.4	0	2.92	0
陈树明	38.7	0	0	0	1	0	0	1	1	60	0	0	29	0	0	52	0	36	57	0	0	0	7.25	0	150	0	0	218	0	4.56	0	2.13	0	0.44	0	0.97	16.2523	9.6	0	10.2	0	5.05	0	2.85	1	0.97	1	2.78	0
宋海荣	36.8	0	1	0	0	1	0	0	0	50	0	0	34	0	0	58	1	46	41	1	0	1	8.19	0	145	0	0	240	1	4.9	0	2.71	0	0.45	0	0.8	16.2579	11.7	0	14.8	0	3.54	0	0.81	0	0.8	1	2.11	0
杨学国	36.7	0	0	0	1	1	0	0	1	70	1	1	38	1	1	52	0	39	48	1	0	1	6.67	0	158	0	0	103	0	3.98	0	2.1	0	0.57	0	1.17	16.2589	11.7	0	14.6	0	4.04	0	0.79	0	1.17	0	2.22	0
李秀红	41	0	1	0	0	0	1	0	0	52	0	0	33	0	0	54	1	42	44	1	0	1	11.13	1	138	0	0	221	0	7.42	1	3.13	0	0.38	0	1.34	16.2602	11.4	0	14.9	0	3.51	0	2.07	1	1.34	0	1.53	0
王维海	42.5	0	0	0	1	1	0	0	1	60	0	0	#NULL!	#NULL!	0	42	0	#NULL!	57	0	0	0	5.73	0	149	0	0	165	0	3.96	0	1.41	0	0.3	0	0.82	16.2612	8.7	0	8.9	0	3.45	0	2.53	1	0.82	1	1.48	0
王秀连	39.5	0	0	0	1	0	1	0	0	73	1	1	31	0	0	45	0	32	57	0	0	0	6.6	0	132	0	0	191	0	4.24	0	1.28	0	0.39	0	0.7	16.2639	11.8	0	15.1	0	5.82	1	5.93	1	0.7	1	2.42	0
黄金荣	38.48	0	0	0	1	1	0	0	0	77	1	1	32	0	0	45	0	32	54	0	0	0	7.19	0	117	0	1	230	1	4.5	0	2.58	0	0.39	0	0.74	16.2648	9.5	0	9.8	0	3.14	0	1.2	0	0.74	1	1.8	0
周福苍	46.6	0	0	1	0	0	1	0	1	46	0	0	35	0	0	50	0	31	69	0	0	0	8.15	0	144	0	0	345	0	6.18	0	1.28	0	0.62	1	1.52	16.2722	9.4	0	10.8	0	3.68	0	0.95	0	1.52	0	1.73	0
谷守全	47.78	0	0	1	0	0	1	0	1	70	1	1	29	0	0	48	0	38	42	1	0	1	10.53	1	155	0	0	182	0	8.19	1	1.66	0	0.52	0	0.86	16.2783	9.2	0	10	0	4.81	0	5.93	1	0.86	1	2.57	0
刘善元	44.29	0	0	0	1	0	0	1	1	69	1	1	35	0	0	51	0	34	60	0	0	0	5.13	0	160	0	0	170	1	3.7	0	1.63	0	0.39	0	1.15	16.2847	9.7	0	11.4	0	4.79	0	1.11	0	1.15	0	2.8	0
冷子奇	40	0	0	1	0	0	1	0	1	74	1	1	28	0	0	59	1	47	42	1	0	1	5.48	0	152	0	0	208	0	3.57	0	1.17	0	0.58	0	0.91	16.2865	10.3	0	12.3	0	3.88	0	0.83	0	0.91	1	2.16	0
郑长满	45.09	0	0	0	1	1	0	0	1	53	0	0	#NULL!	#NULL!	0	#NULL!	#NULL!	#NULL!	#NULL!	#NULL!	#NULL!	1	7.89	0	143	0	0	195	0	5.8	0	1.48	0	0.52	0	1.16	16.3031	10.8	0	12.5	0	3.3	0	1.86	1	1.16	0	1.53	0
傅振和	41.2	0	1	0	0	1	0	0	1	74	1	1	35	0	0	47	0	33	58	0	0	0	7.89	0	135	0	0	250	0	5.3	0	1.66	0	0.67	1	1.05	16.3043	9.7	0	11.3	0	3.57	0	3.92	1	1.05	0	0.74	0
丁宏	39.4	0	0	1	0	1	0	0	1	58	0	0	34	0	0	48	0	29	71	0	0	0	5.49	0	146	0	0	207	0	3.53	0	1.69	0	0.22	0	0.78	16.3195	9.9	0	11.9	0	4.91	0	3.01	1	0.78	1	2.76	0
赵子利	38.6	0	0	0	1	1	0	0	1	51	0	0	38	1	1	49	0	29	71	0	0	0	5.57	0	136	0	0	145	0	3.51	0	1.57	0	0.42	0	0.89	16.3254	10.2	0	11.9	0	5.85	1	4.96	1	0.89	1	2.71	0
王玉侠	44.02	0	0	1	0	1	0	0	0	59	0	0	#NULL!	#NULL!	0	#NULL!	#NULL!	#NULL!	#NULL!	#NULL!	#NULL!	1	7.48	0	160	0	0	253	0	5.38	0	1.57	0	0.4	0	1.54	16.3392	9.7	0	10.5	0	6.64	1	1.59	0	1.54	0	3.92	1
孙振才	41.93	0	0	0	1	0	1	0	1	63	1	0	35	0	0	46	0	31	61	0	0	0	9.5	0	127	0	1	207	0	6.51	1	1.41	0	1.9	1	0.76	16.343	10	0	10.8	0	3.94	0	3.59	1	0.76	1	2.19	0
李春合	42.3	0	1	0	0	1	0	0	1	47	0	0	33	0	0	50	0	35	56	0	0	0	5.25	0	165	0	0	158	0	3.63	0	1.22	0	0.36	0	1.08	16.3458	11.9	0	15.3	0	4.88	0	1.44	0	1.08	0	3.15	0
周彦斌	40	0	0	1	0	0	0	1	1	49	0	0	30	0	0	52	0	33	65	0	0	0	7.17	0	148	0	0	184	0	4.69	0	1.83	0	0.57	0	1.09	16.3529	11.8	0	15.3	0	3.22	0	2.37	1	1.09	0	1.05	0
高利山	40.3	0	1	0	0	1	0	0	1	60	0	0	38	1	1	41	0	26	68	0	0	0	7.25	0	133	0	0	252	0	4.78	0	1.96	0	0.41	0	0.94	16.3601	10.2	0	12	0	4.79	0	2.26	1	0.94	1	2.85	0
冯和平	43.3	0	0	1	0	1	0	0	0	70	1	1	31	0	0	42	0	29	59	0	0	0	6.77	0	138	0	0	372	0	4.8	0	2.33	0	0.32	0	1.04	16.3744	10.3	0	12.7	0	4.21	0	1.64	0	1.04	0	2.42	0
刘文学	42.9	0	0	1	0	1	0	0	1	60	0	0	39	1	1	52	0	29	75	0	0	0	5.62	0	158	0	0	283	0	3.95	0	1.27	0	0.32	0	1.35	16.3834	10.4	0	11.9	0	5.32	1	1.58	0	1.35	0	3.02	0
赵北晨	40.5	0	0	0	1	1	0	0	1	77	1	1	42	1	1	57	1	40	56	0	0	0	6.42	0	134	0	0	223	0	4.26	0	1.4	0	0.52	0	1.21	16.384	11.1	0	13	0	4.16	0	2.41	1	1.21	0	2.12	0
韩九恩	42.9	0	0	1	0	0	0	1	1	58	0	0	31	0	0	43	0	30	56	0	0	0	9.23	0	145	0	0	190	0	6.49	1	2.3	0	0.59	0	0.79	16.3903	10.5	0	12.2	0	4.74	0	2.69	1	0.79	1	2.73	0
张荣合	37	0	0	1	0	1	0	0	1	64	1	0	32	0	0	50	0	35	56	0	0	0	6.2	0	154	0	0	153	0	3.76	0	1.77	0	0.41	0	1.33	16.3906	12	0	15.9	0	5.15	0	2.28	1	1.33	0	2.77	0
李兴华	40	0	0	0	1	0	1	0	1	54	0	0	38	1	1	57	1	42	49	1	0	1	9.38	0	161	0	0	153	0	6.15	0	2.11	0	1.11	1	0.79	16.3913	11.6	0	14.8	0	4.91	0	1.41	0	0.79	1	3.16	0
宋立占	37.19	0	0	0	1	1	0	0	1	55	0	0	33	0	0	52	0	35	61	0	0	0	8.18	0	173	0	0	230	1	4.99	0	2.33	0	0.7	1	1.1	16.4029	10.6	0	12.7	0	5.04	0	1.21	0	1.1	0	3.03	0
王秀如	39.1	0	0	0	1	1	0	0	0	64	1	0	33	0	0	49	0	30	69	0	0	0	4.49	0	136	0	0	228	0	2.88	0	1.31	0	0.27	0	1.2	16.4047	9.5	0	10.6	0	6.62	1	0.91	0	1.2	0	4.25	1
张军	43.5	0	0	0	1	1	0	0	1	56	0	0	42	1	1	52	0	37	55	0	0	0	6.81	0	155	0	0	222	0	4.86	0	1.44	0	0.39	0	1.13	16.4059	9.9	0	10.8	0	4.73	0	1.84	1	1.13	0	2.76	0
郑玉怀	42.4	0	1	0	0	0	0	1	1	58	0	0	32	0	0	55	1	34	68	0	0	0	5.16	0	167	0	0	184	0	3.59	0	1.25	0	0.27	0	1.15	16.4089	10.4	0	12.9	0	4.94	0	1.41	0	1.15	0	2.59	0
刘建成	39.1	0	0	1	0	0	1	0	1	51	0	0	43	1	1	65	1	49	47	1	0	1	10.81	1	163	0	0	234	0	6.94	1	3.9	0	0.57	0	1.35	16.4194	10.5	0	11.7	0	5.58	1	2.09	1	1.35	0	2.66	0
张亚南	43.7	0	0	0	1	1	0	0	1	83	1	1	35	0	0	54	0	35	64	0	0	0	7.7	0	150	0	0	201	1	5.53	0	0.88	1	0.58	0	0.95	16.4344	10.3	0	12	0	2.93	0	1.78	1	0.95	1	1.41	0
何九龙	38	0	1	0	0	0	1	0	1	60	0	0	#NULL!	#NULL!	0	#NULL!	#NULL!	#NULL!	#NULL!	#NULL!	#NULL!	1	7.67	0	135	0	0	199	0	4.79	0	2.3	0	0.4	0	0.72	16.4345	9.2	0	9.8	0	3.69	0	4.77	1	0.72	1	0.8	0
周系龙	40.5	0	1	0	0	1	0	0	1	65	1	0	40	1	1	54	0	38	56	0	0	0	6.67	0	148	0	0	211	0	4.44	0	1.72	0	0.45	0	0.75	16.4362	11.4	0	14.2	0	3.38	0	1.72	1	0.75	1	1.85	0
王凤武	37.1	0	0	1	0	0	1	0	1	45	0	0	35	0	0	48	0	33	61	0	0	0	12.72	1	150	0	0	199	0	7.76	1	3.81	0	1.9	1	1.08	16.4437	10.4	0	11.7	0	4.81	0	1.22	0	1.08	0	8.18	1
范志军	42.1	0	1	0	0	0	1	0	1	65	1	0	41	1	1	51	0	41	38	1	1	1	7.87	0	155	0	0	244	0	5.45	0	1.81	0	0.52	0	1.05	16.449	9.4	0	10.2	0	4.76	0	3.56	1	1.05	0	2.09	0
侯忠	40.4	0	1	0	0	1	0	0	1	54	0	0	32	0	0	48	0	30	67	0	0	0	8.2	0	145	0	0	222	0	5.45	0	1.53	0	0.76	1	1.31	16.4513	11.3	0	13.9	0	3.51	0	0.66	0	1.31	0	1.69	0
盖士合	41.9	0	0	1	0	1	0	0	1	60	0	0	28	0	0	55	1	39	54	0	0	0	5.7	0	160	0	0	298	0	3.93	0	1.32	0	0.38	0	1.46	16.4552	9.4	0	10.3	0	4.08	0	1.26	0	1.46	0	2.05	0
王学明	34.2	1	0	0	1	1	0	0	1	56	0	0	37	0	1	48	0	33	58	0	0	0	5.17	0	144	0	0	154	0	2.91	0	1.84	0	0.25	0	0.9	16.458	10.3	0	11.4	0	2.93	0	0.89	0	0.9	1	1.63	0
缪文玉	41.6	0	0	0	1	1	0	0	0	76	1	1	37	1	1	62	1	48	44	1	0	1	7.62	0	131	0	0	204	0	5.22	0	1.66	0	0.67	1	1.09	16.4673	9.4	0	10.5	0	5.23	1	2.79	1	1.09	0	3.03	0
刘秉德	43.3	0	1	0	0	1	0	0	1	64	1	0	34	0	0	47	0	29	69	0	0	0	8.01	0	151	0	0	206	0	5.72	0	1.8	0	0.45	0	0.91	16.4921	10.3	0	12	0	4.99	0	2.85	1	0.91	1	1.97	0
杨元生	47.33	0	1	0	0	0	1	0	1	55	0	0	38	1	1	50	0	40	41	1	0	1	10.49	1	158	0	0	173	0	8.19	1	1.78	0	0.37	0	0.87	16.4957	9.8	0	11.2	0	5.04	0	3.32	1	0.87	1	3	0
汪利国	47.18	0	1	0	0	0	1	0	1	53	0	0	34	0	0	48	0	37	48	1	0	1	12.41	1	169	0	0	239	0	9.66	1	1.77	0	0.82	1	0.95	16.4986	11	0	14	0	6.78	1	3.02	1	0.95	1	4.36	1
张保珍	40	0	0	0	1	1	0	0	1	69	1	1	35	0	0	53	0	36	60	0	0	0	6.65	0	142	0	0	184	0	4.39	0	1.7	0	0.44	0	0.89	16.5038	11.1	0	13.1	0	4.73	0	2.15	1	0.89	1	2.86	0
魏成安	40.2	0	1	0	0	1	0	0	1	67	1	1	29	0	0	50	0	35	58	0	0	0	8.37	0	136	0	0	214	0	5.56	0	2.1	0	0.5	0	1.14	16.5243	9.9	0	11.2	0	3.46	0	0.84	0	1.14	0	1.77	0
崔御	41.39	0	0	0	1	0	1	0	1	66	1	1	37	0	1	52	0	36	59	0	0	0	6.33	0	155	0	0	199	0	4.33	0	1.4	0	0.45	0	0.7	16.5268	10.5	0	12.9	0	3.86	0	2.07	1	0.7	1	2.32	0
王建安	42.1	0	0	1	0	0	1	0	1	34	0	0	35	0	0	52	0	36	59	0	0	0	7.85	0	156	0	0	200	0	5.47	0	1.95	0	0.38	0	0.73	16.5514	9.9	0	11.4	0	3.17	0	5.36	1	0.73	1	0	0
李淑平	40.8	0	0	1	0	1	0	0	0	61	1	0	30	0	0	49	0	33	59	0	0	0	5.18	0	160	0	0	157	0	3.5	0	1.59	0	0.45	0	0.74	16.5607	9.3	0	10.2	0	3.84	0	1.76	1	0.74	1	2.3	0
李世亮	39.5	0	1	0	0	0	1	0	1	59	0	0	38	1	1	51	0	28	76	0	0	0	7.26	0	166	0	0	237	0	4.75	0	1.83	0	0.57	0	1.24	16.5638	10.3	0	12	0	5.66	1	1.28	0	1.24	0	3.84	1
杨广亭	38.9	0	1	0	0	1	0	0	1	70	1	1	34	0	0	55	1	33	71	0	0	0	5.15	0	147	0	0	204	0	3.32	0	1.23	0	0.4	0	1.19	16.5722	10.6	0	11.4	0	4.67	0	2.49	1	1.19	0	2.35	0
辛秀敏	44.47	0	1	0	0	0	0	1	1	41	0	0	35	0	0	44	0	32	54	0	0	0	11.4	1	150	0	0	234	0	8.41	1	2.36	0	0.58	0	1.16	16.5891	9.4	0	10.4	0	6.07	1	1.84	1	1.16	0	3.74	1
张井轩	43.8	0	0	1	0	1	0	0	1	62	1	0	30	0	0	59	1	48	39	1	1	1	4.61	0	150	0	0	182	0	3.35	0	0.97	1	0.24	0	1.1	16.5909	10	0	10.7	0	7.08	1	1.67	0	1.1	0	4.62	1
班成阳	42.2	0	1	0	0	1	0	0	1	48	0	0	33	0	0	45	0	28	69	0	0	0	4.87	0	156	0	0	201	1	3.41	0	1.17	0	0.24	0	1.16	16.5925	11.2	0	13.5	0	5.72	1	1.81	1	1.16	0	2.98	0
李民	43.12	0	1	0	0	1	0	0	1	51	0	0	35	0	0	55	1	43	42	1	0	1	8.8	0	158	0	0	246	0	6.3	0	1.42	0	0.47	0	1.36	16.6027	10.3	0	12.1	0	5.41	1	1.1	0	1.36	0	3.13	0
崔井林	41	0	0	0	1	0	1	0	1	63	1	0	#NULL!	#NULL!	0	#NULL!	#NULL!	#NULL!	#NULL!	#NULL!	#NULL!	1	5.67	0	155	0	0	175	0	3.86	0	1.57	0	0.21	0	1.68	16.6043	11	0	13.2	0	4	0	0.34	0	1.68	0	2.17	0
杨玉荣	37.8	0	0	1	0	1	0	0	0	61	1	0	33	0	0	47	0	29	69	0	0	0	5.78	0	134	0	0	258	0	3.63	0	1.8	0	0.31	0	1.36	16.6145	10.4	0	12.9	0	4.73	0	0.42	0	1.36	0	2.65	0
杜武	40.05	0	1	0	0	1	0	0	1	61	1	0	#NULL!	#NULL!	0	#NULL!	#NULL!	#NULL!	#NULL!	#NULL!	#NULL!	1	6.31	0	167	0	0	218	0	4.2	0	1.56	0	0.41	0	1.1	16.6195	10.4	0	12	0	5.06	0	3.27	1	1.1	0	2.84	0
杨晓俊	38.9	0	0	1	0	1	0	0	0	67	1	1	29	0	0	44	0	25	75	0	0	0	6.34	0	131	0	0	158	0	4.1	0	1.87	0	0.39	0	0.96	16.6244	9.8	0	10.6	0	5.46	1	2.01	1	0.96	1	3.4	1
曾涛	43.2	0	0	0	1	1	0	0	1	48	0	0	26	0	0	52	0	34	63	0	0	0	6.53	0	150	0	0	247	0	4.69	0	1.2	0	0.44	0	0.96	16.6255	12	0	15.4	0	5.37	1	1.51	0	0.96	1	3.38	0
朱仕芬	41.3	0	0	1	0	1	0	0	0	54	0	0	37	1	1	48	0	31	63	0	0	0	4.95	0	130	0	0	250	0	3.4	0	1.47	0	0.32	0	1.18	16.6312	10.8	0	12.3	0	4.15	0	1.47	0	1.18	0	2.3	0
朱仕芬	41.3	0	0	1	0	1	0	0	0	54	0	0	37	1	1	48	0	31	63	0	0	0	4.95	0	130	0	0	250	0	3.4	0	1.47	0	0.32	0	1.26	16.6312	9.8	0	10.4	0	3.57	0	1.07	0	1.26	0	1.82	0
靳淑云	38	0	1	0	0	1	0	0	0	53	0	0	31	0	0	46	0	27	72	0	0	0	6.74	1	146	0	0	235	0	4.26	0	2.12	0	0.29	0	1.01	16.6328	10.9	0	12.5	0	5.09	0	5.93	1	1.01	0	1.38	0
王景龙	37.4	0	0	1	0	0	1	0	1	62	1	0	37	0	1	45	0	28	68	0	0	0	6.3	0	138	0	0	219	0	3.92	0	1.57	0	0.43	0	#NULL!	16.637	10.7	0	13	0	#NULL!	0	#NULL!	0	#NULL!	1	#NULL!	0
孙成柱	41.9	0	0	0	1	1	0	0	1	40	0	0	35	0	0	51	0	37	55	0	0	0	7.44	0	183	0	0	173	0	5.19	0	1.82	0	0.35	0	0.92	16.6487	11.4	0	14.1	0	3.21	0	2.57	1	0.92	1	1.12	0
韩振富	43.8	0	0	1	0	1	0	0	1	68	1	1	28	0	0	48	0	31	66	0	0	0	4.25	0	155	0	0	206	1	3.1	0	0.97	1	0.25	0	1.15	16.6532	10.7	0	11.9	0	3.29	0	0.71	0	1.15	0	1.64	0
谢卫军	42.09	0	1	0	0	1	0	0	1	56	0	0	35	0	0	55	1	40	62	0	0	0	8.41	0	161	0	0	217	0	5.9	0	1.47	0	0.91	1	0.84	16.6678	11.7	0	14.3	0	3.46	0	2.32	1	0.84	1	1.86	0
杨凤英	42.3	0	1	0	0	1	0	0	0	59	0	0	33	0	0	45	0	32	56	0	0	0	4.99	0	139	0	0	208	0	3.52	0	1.4	0	0.24	0	0.96	16.6764	9.1	0	12.6	0	4.8	0	1.99	1	0.96	1	2.85	0
刘秀新	41.1	0	0	1	0	1	0	0	1	57	0	0	39	1	1	63	1	45	55	0	0	0	7.79	0	154	0	0	183	0	5.34	0	1.92	0	0.36	0	1.12	16.6787	12.1	0	15.6	0	4.24	0	3.32	1	1.12	0	1.61	0
王凌岩	43.6	0	0	1	0	1	0	0	1	54	0	0	#NULL!	#NULL!	0	#NULL!	#NULL!	#NULL!	#NULL!	#NULL!	#NULL!	1	4.95	0	160	0	0	27	0	3.6	0	1.41	0	0.45	0	0.83	16.6806	9.4	0	10.8	0	3.26	0	1.18	0	0.83	1	1.49	0
李祥	42.2	0	0	1	0	0	1	0	1	51	0	0	#NULL!	#NULL!	0	#NULL!	#NULL!	#NULL!	#NULL!	#NULL!	#NULL!	1	7.24	0	147	0	0	196	0	5.1	0	1.42	0	0.77	1	1.17	16.6924	10.1	0	11.4	0	4.99	0	2.19	1	1.17	0	2.82	0
吕桂华	43.12	0	1	0	0	1	0	0	0	57	0	0	#NULL!	#NULL!	0	#NULL!	#NULL!	#NULL!	#NULL!	#NULL!	#NULL!	1	5.14	0	136	0	0	243	0	3.7	0	1.14	0	0.19	0	1.09	16.694	9.8	0	11.2	0	6.26	1	2.46	1	1.09	0	3.89	1
张林辉	39.1	0	0	1	0	1	0	0	1	59	0	0	38	1	1	54	0	36	60	0	0	0	8.36	0	147	0	0	172	0	5.46	0	2.1	0	0.47	0	1	16.7036	10.2	0	11.4	0	3.38	0	0.66	0	1	0	1.55	0
靳刚	42.11	0	0	0	1	0	1	0	1	60	0	0	38	1	1	50	0	34	59	0	0	0	7.96	0	160	0	0	212	0	5.6	0	1.41	0	0.64	1	0.82	16.7067	10.9	0	13	0	5.22	1	1.94	1	0.82	1	3.33	0
张联庆	44.5	0	0	1	0	0	1	0	1	46	0	0	42	1	1	55	1	42	47	1	0	1	17	1	191	0	0	193	0	12.64	1	3.22	0	1.12	1	0.95	16.7085	11.4	0	13.8	0	5.22	1	2.71	1	0.95	1	3.04	0
李淑花	38.49	0	0	0	1	0	0	1	0	75	1	1	35	0	0	52	1	40	46	1	0	1	8.3	0	134	0	0	220	1	5.34	0	2.11	0	0.66	1	1.34	16.7153	10.3	0	11.6	0	5.62	1	0.75	0	1.34	0	3.35	0
任铁石	38	0	0	0	1	1	0	0	1	62	1	0	32	0	0	49	0	35	53	0	0	0	6.67	0	135	0	0	226	0	4.24	0	1.72	0	0.34	0	0.79	16.7285	10.7	0	12.1	0	3.17	0	0.99	0	0.79	1	1.93	0
尹宝玉	35.3	0	1	0	0	0	1	0	1	56	0	0	38	1	1	43	0	30	59	0	0	0	10.69	1	153	0	0	123	0	6.32	1	3.26	0	0.1	0	1.08	16.7481	11.6	0	13.5	0	4.16	0	1.8	1	1.08	0	2.13	0
邵桂英	38.2	0	0	0	1	1	0	0	0	66	1	1	34	0	0	44	0	25	74	0	0	0	9.36	0	125	0	1	257	0	5.99	0	2.47	0	0.48	0	0.92	16.7528	11.2	0	14.3	0	4.71	0	5.93	1	0.92	1	1.09	0
马金财	37.3	0	0	1	0	0	1	0	1	44	0	0	41	1	1	55	1	38	58	0	0	0	9.13	0	138	0	0	282	0	5.71	0	2.55	0	0.13	0	1.02	16.767	9.1	0	9.8	0	5.2	1	3.49	1	1.02	0	3	0
崔保利	37.8	0	0	1	0	0	0	1	1	53	0	0	35	0	0	55	1	37	60	0	0	0	4.48	0	136	0	0	237	0	2.84	0	1.27	0	0.3	0	0.94	16.7706	9.9	0	11.6	0	4.4	0	2.79	1	0.94	1	2.49	0
钟利	43.73	0	0	1	0	1	0	0	1	48	0	0	37	0	1	54	0	33	68	0	0	0	8.18	0	156	0	0	221	0	6	0	1.75	0	0.35	0	1.29	16.7733	9.7	0	10.8	0	5.53	1	3	1	1.29	0	3.09	0
韩素芹	39.8	0	0	1	0	1	0	0	0	65	1	0	30	0	0	48	0	33	58	0	0	0	6.53	0	126	0	1	239	0	4.36	0	1.7	0	0.44	0	1.25	16.7761	8.8	0	8.5	0	4.11	0	1.73	1	1.25	0	2.12	0
姜柏顺	39.9	0	1	0	0	0	1	0	1	56	0	0	39	1	1	54	0	41	46	1	0	1	7.96	0	146	0	0	225	0	5.33	0	2.11	0	0.41	0	1	16.7819	9.3	0	9.8	0	3.89	0	1.58	0	1	0	2.17	0
韩春祥	44.2	0	0	0	1	1	0	0	1	63	1	0	31	0	0	51	0	38	51	1	0	0	5.66	0	164	0	0	168	0	4.2	0	1.13	0	0.31	0	1.06	16.7884	10.7	0	13.3	0	5.03	0	1.25	0	1.06	0	2.18	0
齐德云	42.2	0	1	0	0	1	0	0	1	44	0	0	39	1	1	49	0	32	64	0	0	0	5.39	0	135	0	0	176	0	3.82	0	1.7	0	0.44	0	1.26	16.7943	9.4	0	9.8	0	4.01	0	1.29	0	1.26	0	2.16	0
高淑芬	42.38	0	1	0	0	0	0	1	0	78	1	1	48	1	1	55	1	49	53	1	0	0	5.83	0	149	0	0	158	0	4.15	0	1.37	0	0.24	0	1.15	16.7965	11.2	0	13.8	0	4.13	0	1.26	0	1.15	0	2.26	0
李强	42.4	0	0	1	0	0	0	1	1	64	1	0	33	0	0	45	0	32	56	0	0	0	7.95	0	164	0	0	168	0	5.67	0	1.37	0	0.57	0	1.37	16.8209	11.4	0	13.8	0	5.65	1	2.01	1	1.37	0	3.22	0
李宗泽	38.9	0	1	0	0	1	0	0	1	76	1	1	#NULL!	#NULL!	0	#NULL!	#NULL!	#NULL!	#NULL!	#NULL!	#NULL!	1	5.59	0	154	0	0	181	0	3.66	0	1.61	0	0.23	0	0.9	16.8314	11.3	0	13.6	0	3.86	0	0.73	0	0.9	1	2.24	0
李春树	39.6	0	1	0	0	1	0	0	1	58	0	0	38	1	1	50	0	32	66	0	0	0	6.27	0	139	0	0	174	0	4.18	0	1.56	0	0.35	0	1.18	16.835	9.4	0	10.6	0	3.58	0	0.91	0	1.18	0	1.99	0
丁克山	41	0	0	1	0	0	0	1	1	66	1	1	30	0	0	45	0	30	61	0	0	0	6.78	0	143	0	0	164	0	4.68	0	1.57	0	0.4	0	1	16.8357	10.9	0	13.5	0	3.65	0	1.22	0	1	0	2.18	0
张喜	40.4	0	0	0	1	0	1	0	1	59	0	0	30	0	0	52	0	36	58	0	0	0	5.57	0	160	0	0	180	0	3.79	0	1.31	0	0.38	0	1.51	16.8423	10.8	0	12.9	0	4.42	0	0.78	0	1.51	0	2.25	0
孟兆莲	42.5	0	1	0	0	1	0	0	0	60	0	0	34	0	0	48	0	34	56	0	0	0	4.54	0	128	0	1	203	1	3.25	0	1.2	0	0.23	0	1.19	16.8437	10.7	0	13	0	5.27	1	3.82	1	1.19	0	2.33	0
张树松	41.9	0	1	0	0	0	1	0	1	53	0	0	35	0	0	47	0	32	59	0	0	0	7.55	0	159	0	0	154	0	5.33	0	1.77	0	0.41	0	0.9	16.8487	10.8	0	12.9	0	4.45	0	2.45	1	0.9	1	2.44	0
王云峰	42.9	0	1	0	0	1	0	0	1	60	0	0	37	0	1	49	0	31	65	0	0	0	8.85	0	161	0	0	289	0	6.4	1	2.18	0	0.54	0	0.76	16.857	9.6	0	10.4	0	5.51	1	3.47	1	0.76	1	3.17	0
高志华	44.6	0	0	0	1	1	0	0	0	54	0	0	32	0	0	45	0	29	66	0	0	0	7.7	0	151	0	0	279	0	5.79	0	1.42	0	0.24	0	1.18	16.8598	10.7	0	12.7	0	5	0	2.01	1	1.18	0	2.86	0
付东超	38.9	0	0	1	0	1	0	0	1	64	1	0	35	0	0	48	0	31	65	0	0	0	7.1	0	153	0	0	151	0	4.66	0	1.56	0	0.69	1	1.11	16.8724	10.5	0	12.1	0	3.82	0	2.19	1	1.11	0	1.71	0
吴慧新	45.3	0	1	0	0	0	1	0	0	68	1	1	37	0	1	47	0	34	55	0	0	0	9.85	1	137	0	0	268	0	7.53	1	1.93	0	0.34	0	1.19	16.8757	9.7	0	10.5	0	4.47	0	1.61	0	1.19	0	2.46	0
刘玉英	43.11	0	0	1	0	0	0	1	0	48	0	0	39	1	1	48	0	32	62	0	0	0	11.57	1	137	0	0	245	0	8.42	1	2.37	0	0.71	1	0.92	16.8811	11.4	0	15.3	0	5.25	1	2.57	1	0.92	1	3.21	0
谷景林	42.7	0	0	1	0	1	0	0	1	80	1	1	33	0	0	46	0	28	71	0	0	0	5.27	0	135	0	0	154	0	3.8	0	1.11	0	0.34	0	0.96	16.8867	9.9	0	11.1	0	3.37	0	0.62	0	0.96	1	1.87	0
祁云俊	37.5	0	0	0	1	1	0	0	1	68	1	1	35	0	0	51	0	33	64	0	0	0	4.53	0	125	0	1	209	0	2.87	0	1.38	0	0.24	0	2.34	16.8948	9.2	0	9.3	0	5.38	1	0.5	0	2.34	0	2.81	0
付淑芹	35.1	0	0	1	0	0	0	1	0	58	0	0	29	0	0	45	0	30	63	0	0	0	6.37	0	137	0	0	267	0	3.78	0	1.91	0	0.55	0	0.98	16.9062	9.1	0	10	0	3.33	0	2.41	1	0.98	1	1.64	0
孙广宗	46.16	0	0	0	1	1	0	0	1	51	0	0	38	1	1	51	0	33	64	0	0	0	7.13	0	183	0	0	206	1	5.57	0	1.15	0	0.35	0	1.52	16.9239	11.3	0	0.23	0	8.4	1	5.93	1	1.52	0	4.91	1
侯起云	38.62	0	0	0	1	1	0	0	1	48	0	0	35	0	0	50	0	32	65	0	0	0	5.81	0	134	0	0	185	0	3.8	0	2.14	0	0.46	0	0.92	16.9354	10.6	0	11.7	0	2.61	0	0.75	0	0.92	1	1.28	0
候起云	38.62	0	0	0	1	1	0	0	1	48	0	0	35	0	0	50	0	32	65	0	0	0	5.81	0	134	0	0	185	0	3.8	0	2.14	0	0.46	0	0.92	16.9354	10.6	0	11.7	0	2.61	0	0.75	0	0.92	1	1.28	0
庄福新	40.43	0	0	1	0	1	0	0	1	63	1	0	33	0	0	57	1	38	59	0	0	0	8.22	0	155	0	0	155	0	5.63	0	1.95	0	0.54	0	0.95	16.9408	10.3	0	11.2	0	4.6	0	1.64	0	0.95	1	2.76	0
袁兴学	38.7	0	0	1	0	1	0	0	1	68	1	1	31	0	0	42	0	29	57	0	0	0	7.38	0	139	0	0	300	0	4.84	0	1.98	0	0.52	0	1.13	16.9464	10.2	0	11.5	0	5.6	1	0.94	0	1.13	0	3.42	1
于军	47.6	0	0	0	1	0	1	0	1	41	0	0	27	0	0	48	0	33	61	0	0	0	11.12	1	183	0	0	223	0	8.97	1	1.69	0	0.41	0	1.1	16.9465	10.5	0	12.1	0	5.24	1	4.16	1	1.1	0	2.25	0
张连春	38.2	0	0	1	0	0	1	0	0	60	0	0	31	0	0	40	0	27	61	0	0	0	7.66	1	153	0	0	306	0	4.96	0	1.97	0	0.62	1	0.8	16.9508	9.6	0	10.3	0	3.32	0	2.17	1	0.8	1	1.53	0
董志国	41.86	0	0	0	1	0	1	0	1	61	1	0	34	0	0	52	0	40	48	1	0	1	10	1	150	0	0	181	0	7.1	1	2.27	0	0.57	0	1.1	16.9613	12.7	0	22.3	1	5.7	1	2.64	1	1.1	0	3.42	1
王金玉	45.9	0	0	0	1	0	0	1	0	48	0	0	35	0	0	48	0	31	65	0	0	0	8.36	0	137	0	0	385	1	6.51	1	1.37	0	0.42	0	1.31	16.9653	9.5	0	10.6	0	6.21	1	3.11	1	1.31	0	3.49	1
宋艳春	38.8	0	1	0	0	1	0	0	1	34	0	0	31	0	0	49	0	35	56	0	0	0	7.85	0	166	0	0	287	0	5.17	0	2.16	0	0.42	0	0.89	16.9742	10.1	0	11.3	0	3.96	0	2.15	1	0.89	1	2.09	0
李国华	35.9	0	0	1	0	1	0	0	1	45	0	0	35	0	0	49	0	30	69	0	0	0	6.3	0	150	0	0	154	0	3.84	0	1.79	0	0.33	0	0.78	16.9784	11.9	0	16.4	0	3.15	0	1.1	0	0.78	1	1.84	0
郝志刚	43.91	0	0	1	0	0	1	0	1	44	0	0	30	0	0	47	0	36	46	1	0	1	19.96	1	141	0	0	209	1	14.89	1	3.16	0	1.88	1	0.87	16.9891	10.5	0	13	0	3.87	0	1.68	0	0.87	1	2.23	0
武仲合	40.1	0	1	0	0	1	0	0	1	49	0	0	31	0	0	47	0	30	66	0	0	0	11.27	1	159	0	0	184	0	7.68	1	1.48	0	0.39	0	1.26	16.9939	10.6	0	13.1	0	5.77	1	1.31	0	1.26	0	3.91	1
付家信	43.23	0	0	1	0	0	1	0	1	77	1	1	30	0	0	45	0	35	45	1	0	1	10.63	1	130	0	0	205	1	7.81	1	2.19	0	0.52	0	0.96	16.9954	11.2	0	13.8	0	4.41	0	1.71	1	0.96	1	2.59	0
张秀媛	41.77	0	0	0	1	0	0	1	0	77	1	1	37	0	1	47	0	31	62	0	0	0	6.14	0	130	0	0	241	0	4.36	0	1.26	0	0.44	0	1.59	17.0002	10.7	0	12.8	0	6.73	1	1.35	0	1.59	0	3.98	1
张洪山	42.2	0	0	0	1	1	0	0	1	53	0	0	31	0	0	58	1	41	55	0	0	0	8.96	0	162	0	0	266	0	6.43	1	1.77	0	0.42	0	0.73	17.0055	10.3	0	11.6	0	5.3	1	2.97	1	0.73	1	2.75	0
马文英	45.5	0	0	0	1	0	0	1	0	49	0	0	34	0	0	45	0	32	56	0	0	0	7.03	0	145	0	0	207	0	5.44	0	1.31	0	0.23	0	1	17.0072	11.1	0	13.8	0	5.29	1	3.32	1	1	0	2.78	0
巴贵	40.5	0	0	0	1	0	1	0	1	59	0	0	42	1	1	54	0	42	44	1	0	1	13	1	148	0	0	217	0	8.97	1	3.18	0	0.79	1	0.97	17.037	10.7	0	12.1	0	4.14	0	2.9	1	0.97	1	1.85	0
徐炳齐	41.3	0	0	0	1	0	1	0	1	63	1	0	35	0	0	55	1	36	64	0	0	0	13.7	1	141	0	0	198	0	9.65	1	2.66	0	0.64	1	1.3	17.0552	9.7	0	11.4	0	3.72	0	2.4	1	1.3	0	1.33	0
尹川奇	40.4	0	0	0	1	0	1	0	1	75	1	1	35	0	0	47	0	31	64	0	0	0	5.21	0	149	0	0	165	0	3.59	0	1.3	0	0.28	0	1.05	17.0559	11.2	0	15.1	0	3.35	0	1.14	0	1.05	0	1.73	0
肖方	44.58	0	0	0	1	0	1	0	1	49	0	0	39	1	1	53	0	40	47	1	0	1	9.39	0	156	0	0	321	0	7.14	1	1.66	0	0.54	0	0.9	17.0566	10.1	0	12	0	5.64	1	2.5	1	0.9	1	3.54	1
曲忠新	45	0	1	0	0	0	1	0	1	42	0	0	31	0	0	52	0	36	57	0	0	0	8.39	0	163	0	0	194	0	6.45	1	1.54	0	0.36	0	1.8	17.0838	9	0	9.7	0	5.96	1	1.67	0	1.8	0	3.4	1
张志彬	43.2	0	0	0	1	0	0	1	1	58	0	0	42	1	1	61	1	47	45	1	0	1	11.5	1	157	0	0	231	0	8.49	1	2.14	0	0.78	1	#NULL!	17.0894	11.1	0	13	0	#NULL!	0	#NULL!	0	#NULL!	1	#NULL!	0
丁桂芹	40.5	0	0	1	0	1	0	0	0	61	1	0	35	0	0	50	0	29	72	0	0	0	7.1	0	120	0	1	225	0	4.92	0	1.6	0	0.29	0	1.26	17.1101	10.1	0	11.8	0	5.16	0	1.4	0	1.26	0	3.26	0
袁东枝	38.28	0	0	0	1	0	1	0	0	68	1	1	38	1	1	48	0	38	43	1	0	1	6.73	0	151	0	0	193	0	4.41	0	1.82	0	0.36	0	1.4	17.1179	10.4	0	11.9	0	3.93	0	0.76	0	1.4	0	1.95	0
杨在东	43.25	0	0	1	0	1	0	0	1	54	0	0	34	0	0	51	0	35	60	0	0	0	5.2	0	157	0	0	180	1	3.85	0	1.1	0	0.29	0	0.92	17.1187	10.6	0	11.8	0	3.35	0	1.15	0	0.92	1	1.83	0
王振国	43	0	0	1	0	1	0	0	1	67	1	1	32	0	0	55	1	38	59	0	0	0	5.99	0	147	0	0	201	1	4.41	0	1.27	0	0.23	0	1.17	17.1216	9.6	0	11	0	6.38	1	2.7	1	1.17	0	3.9	1
兰淑平	45.3	0	0	0	1	0	1	0	0	54	0	0	#NULL!	#NULL!	0	#NULL!	#NULL!	#NULL!	#NULL!	#NULL!	#NULL!	1	8.88	0	137	0	0	219	0	6.89	1	1.52	0	0.39	0	0.83	17.1281	9.6	0	11.1	0	3.06	0	1.2	0	0.83	1	1.66	0
辛瑞槐	44.37	0	0	0	1	1	0	0	1	64	1	0	39	1	1	58	1	34	71	0	0	0	4.96	0	157	0	0	241	0	3.77	0	0.71	1	0.38	0	0.8	17.1305	9.4	0	10.1	0	3.05	0	1.1	0	0.8	1	1.69	0
王立峰	41.3	0	1	0	0	1	0	0	1	46	0	0	32	0	0	50	0	33	63	0	0	0	9.21	0	144	0	0	235	0	6.52	1	1.9	0	0.47	0	0.83	17.1411	10.4	0	12.1	0	3.14	0	4.08	1	0.83	1	0.46	0
王兆伟	42.17	0	1	0	0	1	0	0	1	50	0	0	#NULL!	#NULL!	0	#NULL!	#NULL!	#NULL!	#NULL!	#NULL!	#NULL!	1	7.65	0	153	0	0	18	0	5.53	0	1.58	0	0.39	0	0.58	17.1419	10.7	0	13	0	2.79	0	1.19	0	0.58	1	1.65	0
尹淑荣	44.61	0	0	0	1	0	1	0	0	65	1	0	37	1	1	57	1	46	38	1	1	1	5.61	0	131	0	0	323	0	4.29	0	0.89	1	0.34	0	0.93	17.142	12.8	0	18.2	1	4.38	0	5.57	1	0.93	1	2.2	0
张守生	38.7	0	0	0	1	1	0	0	1	63	1	0	38	1	1	48	0	32	63	0	0	0	7.73	0	136	0	0	118	0	5.13	0	1.77	0	0.74	1	0.81	17.1485	12	0	15.8	0	2.14	0	1.79	1	0.81	1	0.52	0
付建华	41.67	0	0	0	1	0	1	0	1	56	0	0	39	1	1	56	1	38	60	0	0	0	7.71	0	132	0	0	198	0	5.51	0	1.62	0	0.55	0	0.9	17.1504	11.2	0	13.5	0	3.48	0	0.95	0	0.9	1	1.97	0
于广艳	42.5	0	0	1	0	0	0	1	0	59	0	0	40	1	1	50	0	36	56	0	0	0	4.58	0	130	0	0	164	0	3.34	0	0.92	1	0.29	0	0.94	17.159	10.4	0	11.7	0	4.99	0	1.25	0	0.94	1	3.12	0
刘占群	38.1	0	0	0	1	1	0	0	1	74	1	1	38	1	1	51	0	32	67	0	0	0	5.55	0	122	0	1	164	0	3.63	0	1.43	0	0.41	0	0.84	17.1668	10.9	0	13.8	0	3.59	0	1.4	0	0.84	1	1.88	0
张建华	42.8	0	0	1	0	0	0	1	1	60	0	0	35	0	0	50	0	32	66	0	0	0	7.43	0	162	0	0	277	0	5.46	0	1.59	0	0.31	0	1.22	17.1696	11.3	0	13.7	0	3.89	0	1.31	0	1.22	0	2.07	0
赵凤荣	37.2	0	0	1	0	1	0	0	0	73	1	1	35	0	0	47	0	29	69	0	0	0	5.76	0	142	0	0	278	0	3.68	0	1.63	0	0.41	0	1.1	17.1744	10.6	0	12.8	0	5.49	1	0.78	0	1.1	0	3.13	0
史玉成	32.4	1	1	0	0	0	1	0	1	56	0	0	38	1	1	57	1	43	47	1	0	1	9.83	1	158	0	0	219	0	5.47	0	3.83	0	0.49	0	1.02	17.1747	9	0	9.9	0	6.19	1	1.86	1	1.02	0	4.32	1
刘元国	40.8	0	0	1	0	0	0	1	1	54	0	0	40	1	1	60	1	41	60	0	0	0	13.14	1	155	0	0	388	1	9.21	1	3.1	0	0.72	1	0.98	17.1792	9.6	0	10.6	0	5.25	1	2.25	1	0.98	1	3.25	0
崔万同	46.2	0	1	0	0	1	0	0	1	52	0	0	#NULL!	#NULL!	0	#NULL!	#NULL!	#NULL!	#NULL!	#NULL!	#NULL!	1	8.44	0	159	0	0	264	0	6.7	1	1.86	0	0.36	0	1.23	17.1827	12	0	15.7	0	3.91	0	1.06	0	1.23	0	2.2	0
郑文焕	41.2	0	0	0	1	1	0	0	1	57	0	0	34	0	0	51	0	33	63	0	0	0	7.74	0	156	0	0	163	0	5.48	0	1.7	0	0.51	0	0.85	17.1847	9.5	0	11.2	0	3.61	0	1.2	0	0.85	1	2.02	0
曲秀梅	41.1	0	0	1	0	1	0	0	0	62	1	0	39	1	1	44	0	30	60	0	0	0	5.84	1	129	0	0	199	0	4.13	0	1.26	0	0.25	0	1.21	17.2066	10.9	0	13.2	0	4.49	0	1.66	0	1.21	0	2.53	0
李岩	42.7	0	0	1	0	0	1	0	1	54	0	0	31	0	0	45	0	32	56	0	0	0	12.82	1	154	0	0	241	0	9.42	1	2.66	0	0.54	0	0.89	17.2082	10	0	11.5	0	5.81	1	5.75	1	0.89	1	3.36	0
王凤云	39.8	0	0	0	1	1	0	0	0	55	0	0	38	1	1	50	0	36	56	0	0	0	9.25	0	116	0	1	257	0	6.34	1	2.32	0	0.44	0	1.15	17.2212	10.4	0	11.9	0	4.89	0	1.1	0	1.15	0	3.4	1
李茂光	48.8	0	0	1	0	0	1	0	1	46	0	0	35	0	0	60	1	47	45	1	0	1	11.54	1	160	0	0	255	0	9.7	1	1.93	0	0.49	0	1.47	17.2245	10.3	0	11.9	0	4.42	0	1.77	1	1.47	0	2.15	0
赵仕民	39.3	0	0	1	0	0	1	0	1	49	0	0	38	1	1	57	1	47	35	1	1	1	12.23	1	149	0	0	32	0	8.28	1	3.1	0	0.7	1	0.82	17.2271	8.4	0	8.6	0	5.48	1	3.82	1	0.82	1	2.92	0
韩世荣	42.24	0	0	0	1	1	0	0	0	69	1	1	37	0	1	53	1	39	50	1	0	0	8.45	0	153	0	0	258	0	6.15	0	1.93	0	0.31	0	1.13	17.2304	10.4	0	11.6	0	4.19	0	3.25	1	1.13	0	2.12	0
王秀英	36.36	0	0	0	1	1	0	0	0	63	1	0	30	0	0	44	0	29	63	0	0	0	11.49	1	150	0	0	179	0	7.2	1	3.8	0	0.98	1	1.64	17.2341	9.5	0	10.8	0	4.46	0	1.78	1	1.64	0	2.08	0
刘素玲	45.7	0	1	0	0	1	0	0	0	60	0	0	35	0	0	50	0	32	66	0	0	0	6.22	0	134	0	0	211	0	4.9	0	1.77	0	0.33	0	1.72	17.2381	12.1	0	16.1	0	6.48	1	0.71	0	1.72	0	3.74	1
项秀兰	39.6	0	0	0	1	0	0	1	0	71	1	1	35	0	0	44	0	31	57	0	0	0	6.78	0	130	0	0	178	0	4.63	0	1.45	0	0.6	0	1	17.2447	11.9	0	14.6	0	4.59	0	1.54	0	1	0	2.89	0
曲俊岭	39.98	0	1	0	0	1	0	0	1	77	1	1	30	0	0	51	0	34	60	0	0	0	6.47	0	140	0	0	183	0	4.47	0	0.97	1	0.68	1	0.73	17.2807	11.6	0	14.9	0	3.74	0	1.03	0	0.73	1	2.31	0
徐文海	43.3	0	0	0	1	0	0	1	1	57	0	0	34	0	0	51	0	32	68	0	0	0	8.47	0	155	0	0	156	0	6.34	1	1.62	0	0.47	0	1.17	17.2869	10.8	0	12.8	0	4.3	0	0.61	0	1.17	0	2.44	0
刘金仓	41.5	0	0	1	0	1	0	0	1	78	1	1	34	0	0	57	1	36	66	0	0	0	6.69	0	142	0	0	207	0	4.8	0	2.5	0	0.4	0	1.23	17.2889	10.8	0	12.6	0	3.27	0	0.91	0	1.23	0	1.54	0
金永富	38.22	0	0	0	1	0	0	1	1	67	1	1	38	1	1	44	0	25	74	0	0	0	8.94	0	142	0	0	176	0	5.91	0	2.36	0	0.57	0	1.21	17.2965	11.4	0	13.6	0	3.61	0	0.9	0	1.21	0	1.83	0
陈立志	36.7	0	0	1	0	0	1	0	1	50	0	0	33	0	0	51	0	37	51	1	0	0	6.3	0	162	0	0	183	0	4	0	1.92	0	0.28	0	0.86	17.3003	10.4	0	12.3	0	3.71	0	2.7	1	0.86	1	1.62	0
班瑞兴	44	0	0	1	0	0	1	0	1	56	0	0	33	0	0	51	0	41	41	1	0	1	7.71	0	169	0	0	230	0	5.87	0	1.23	0	0.48	0	1.47	17.3034	8.8	0	9.8	0	5.09	0	1.52	0	1.47	0	2.93	0
刘玉田	44.9	0	0	1	0	0	0	1	1	61	1	0	37	0	1	57	1	38	62	0	0	0	10.63	1	155	0	0	223	0	8.26	1	1.95	0	0.39	0	1.38	17.3061	10.8	0	12.7	0	5.65	1	3.28	1	1.38	0	2.78	0
宋宏欣	42.05	0	0	0	1	0	0	1	1	47	0	0	26	0	0	52	0	31	70	0	0	0	4.49	0	145	0	0	190	0	3.27	0	0.77	1	0.39	0	1.41	17.3195	10.2	0	11.6	0	3.73	0	1.77	1	1.41	0	1.68	0
刘云松	39	0	0	1	0	0	1	0	1	52	0	0	35	0	0	55	1	39	55	0	0	0	10.14	1	147	0	0	180	0	6.85	1	2.43	0	0.79	1	0.89	17.3216	10.1	0	12	0	5.43	1	2.46	1	0.89	1	3.42	1
步宏利	40.5	0	0	0	1	1	0	0	1	56	0	0	37	0	1	63	1	51	38	1	1	1	5.4	#NULL!	134	0	0	192	0	3.79	0	1.15	0	0.38	0	1.16	17.3297	9.3	0	10.6	0	3.96	0	1.27	0	1.16	0	2.22	0
温翠云	41.28	0	0	0	1	0	0	1	0	67	1	1	39	1	1	50	0	38	48	1	0	1	9.14	0	133	0	0	235	0	6.54	1	1.98	0	0.57	0	0.94	17.3337	10.6	0	12.6	0	5.32	1	1.23	0	0.94	1	3.38	0
李清	49.1	0	0	0	1	0	1	0	1	71	1	1	34	0	0	49	0	39	43	1	0	1	8.53	0	169	0	0	174	0	7.26	1	0.96	1	0.28	0	0.95	17.3343	10.2	0	11.5	0	5.4	1	2.25	1	0.95	1	3.34	0
聂贵全	37.1	0	0	0	1	0	1	0	1	43	0	0	37	0	1	54	0	43	43	1	0	1	8.3	1	142	0	0	278	0	5.34	0	2.9	0	0.7	1	1.39	17.3416	8.7	0	8.5	0	3.93	0	1.14	0	1.39	0	2.02	0
王中堂	38.7	1	0	1	0	0	1	0	1	59	0	0	37	0	1	51	0	35	58	0	0	0	9.1	0	125	0	1	269	0	6.11	0	2.29	0	0.52	0	1.15	17.3496	8.8	0	9.4	0	4.47	0	2.99	1	1.15	0	1.96	0
王中堂	38.7	0	0	1	0	0	1	0	1	59	0	0	37	0	1	51	0	35	58	0	0	0	9.1	0	125	0	1	269	0	6.11	0	2.29	0	0.52	0	1.15	17.3496	8.8	0	9.4	0	4.47	0	2.99	1	1.15	0	1.96	0
宁素娥	38.4	0	0	1	0	1	0	0	0	62	1	0	29	0	0	51	1	38	50	1	0	0	10.2	1	126	0	1	241	0	6.8	1	2.73	0	0.43	0	1.43	17.3611	10.9	0	13.2	0	3.44	0	0.44	0	1.43	0	1.56	0
赵桂芝	37.1	0	0	1	0	1	0	0	0	72	1	1	31	0	0	43	0	30	59	0	0	0	6.72	0	131	0	0	283	0	4.33	0	1.95	0	0.35	0	1.27	17.3678	9.9	0	10.9	0	3.11	0	1.11	0	1.27	0	1.34	0
刘瑞臣	41.8	0	0	0	1	0	1	0	1	69	1	1	34	0	0	53	0	43	37	1	1	1	8.17	0	140	0	0	162	0	5.94	0	1.87	0	0.32	0	1.12	17.3935	9.6	0	10.9	0	4.26	0	1.37	0	1.12	0	2.52	0
冯永昌	38.6	0	0	0	1	1	0	0	1	77	1	1	32	0	0	54	0	38	54	0	0	0	5.54	0	132	0	0	196	0	3.72	0	1.45	0	0.3	0	1.08	17.3959	10.1	0	11.2	0	3.07	0	0.62	0	1.08	0	1.71	0
孙东	39.5	0	1	0	0	1	0	0	1	45	0	0	29	0	0	49	0	32	64	0	0	0	5.38	0	145	0	0	265	0	3.7	0	1.25	0	0.39	0	1.31	17.4109	10	0	11.4	0	4.72	0	1.48	0	1.31	0	3.07	0
房维献	40.41	0	0	0	1	1	0	0	1	53	0	0	32	0	0	53	0	38	53	0	0	0	4.69	0	164	0	0	176	0	3.3	0	1.25	0	0.26	0	0.54	17.4121	10.6	0	12.6	0	3.38	0	4.22	1	0.54	1	1.85	0
苗贺廷	37.28	0	0	1	0	0	1	0	1	75	1	1	35	0	0	53	0	41	47	1	0	1	5.85	0	143	0	0	206	1	3.8	0	1.16	0	0.84	1	1.16	17.4242	11.6	0	13.9	0	3.78	0	1.82	1	1.16	0	1.91	0
刘晓东	38.8	0	0	0	1	1	0	0	1	54	0	0	39	1	1	62	1	51	36	1	1	1	8.8	0	174	0	0	171	0	5.95	0	1.22	0	0.63	1	0.8	17.4262	10.5	0	12.3	0	3.78	0	1.76	1	0.8	1	2.18	0
高永强	33.6	1	0	1	0	1	0	0	1	54	0	0	31	0	0	57	1	39	59	0	0	0	7.05	0	153	0	0	207	0	4.13	0	2.18	0	0.49	0	0.83	17.435	9.4	0	10	0	3.34	0	1.07	0	0.83	1	2.02	0
于清如	35.5	0	0	0	1	0	1	0	1	76	1	1	35	0	0	49	0	29	72	0	0	0	5.49	0	124	0	1	148	0	3.4	0	1.46	0	0.47	0	1.4	17.4453	8.8	0	9.1	0	3.6	0	0.88	0	1.4	0	1.8	0
刘仕合	43.35	0	0	0	1	0	1	0	1	56	0	0	37	0	1	62	1	52	32	1	1	1	7.8	0	150	0	0	242	0	5.9	0	2.2	0	0.55	0	0.93	17.4489	9.5	0	10.6	0	6.58	1	4.2	1	0.93	1	4.1	1
裴显林	38.1	0	0	0	1	0	0	1	1	49	0	0	35	0	0	47	0	30	66	0	0	0	7.29	0	162	0	0	172	0	4.85	0	1.8	0	0.58	0	0.75	17.4618	9.8	0	10.9	0	3.62	0	1.6	0	0.75	1	2.14	0
许秀芝	41.7	0	0	0	1	0	1	0	0	65	1	0	34	0	0	49	0	38	44	1	0	1	11.33	1	135	0	0	187	0	8.26	1	2.38	0	0.66	1	1.04	17.4829	10.6	0	12.9	0	6.6	1	6.75	1	1.04	0	3.77	1
张春	43	0	1	0	0	0	1	0	1	54	0	0	31	0	0	58	1	41	56	0	0	0	11.3	1	168	0	0	157	0	8.5	1	1.71	0	0.8	1	1.29	17.4933	9.9	0	11.9	0	5.37	1	1.56	0	1.29	0	3.37	0
贺守明	36.5	0	0	1	0	0	1	0	1	52	0	0	35	0	0	44	0	30	60	0	0	0	8.72	0	165	0	0	246	0	5.57	0	2.18	0	0.48	0	0.69	17.5003	9.6	0	10.4	0	5.54	1	1.07	0	0.69	1	3.87	1
王凤龙	40.8	0	1	0	0	0	1	0	1	52	0	0	32	0	0	54	0	36	62	0	0	0	8.68	0	154	0	0	221	0	6.2	0	2.15	0	0.43	0	1.04	17.507	10.9	0	13.6	0	3.82	0	1.09	0	1.04	0	2.12	0
李晓鹏	42.6	0	1	0	0	0	0	1	1	45	0	0	34	0	0	50	0	33	62	0	0	0	11.64	1	170	0	0	194	0	8.69	1	1.98	0	0.94	1	1.54	17.525	10.8	0	13.1	0	5.16	0	2.92	1	1.54	0	2.29	0
李库	42.7	0	1	0	0	1	0	0	1	57	0	0	#NULL!	#NULL!	0	#NULL!	#NULL!	#NULL!	#NULL!	#NULL!	#NULL!	1	7.75	0	139	0	0	161	0	5.8	0	1.34	0	0.51	0	1.12	17.5266	12.9	0	16.1	0	2.72	0	0.57	0	1.12	0	1.34	0
钱进	40	0	0	1	0	0	0	1	1	47	0	0	32	0	0	60	1	43	55	0	0	0	11.41	1	165	0	0	257	0	8	1	2.86	0	0.48	0	1.31	17.5285	9.2	0	9.4	0	4.69	0	2.39	1	1.31	0	2.29	0
卢桂云	44.1	0	0	1	0	1	0	0	0	63	1	0	31	0	0	50	0	34	60	0	0	0	8.38	0	130	0	0	282	0	6.48	1	1.48	0	0.33	0	1.71	17.5345	12	0	15.5	0	6.61	1	2.72	1	1.71	0	3.65	1
杨永生	36.7	0	0	1	0	1	0	0	1	59	0	0	33	0	0	50	0	32	65	0	0	0	5.08	0	154	0	0	195	0	3.27	0	1.23	0	0.45	0	0.76	17.5395	10.7	0	13.9	0	3.97	0	1.8	1	0.76	1	2.39	0
丁耀波	35.4	0	0	1	0	0	1	0	1	53	0	0	33	0	0	44	0	29	65	0	0	0	7.52	0	145	0	0	270	0	4.67	0	2.18	0	0.54	0	0.71	17.5427	12.5	0	16.3	0	3.44	0	1.52	0	0.71	1	2.04	0
李建春	41.1	0	0	1	0	0	0	1	0	60	0	0	33	0	0	53	1	35	63	0	0	0	7.14	0	137	0	0	214	0	5.15	0	1.48	0	0.41	0	1.32	17.5496	12.9	0	18.3	1	5.42	1	3.32	1	1.32	0	2.59	0
李晓梅	41.4	0	0	1	0	0	1	0	0	50	0	0	30	0	0	42	0	32	47	1	0	1	10.23	1	172	0	0	308	0	7.44	1	2.23	0	0.4	0	0.88	17.567	9.7	0	11.5	0	2.67	0	1.24	0	0.88	1	1.31	0
蔺海军	44.9	0	0	1	0	0	1	0	1	40	0	0	40	1	1	61	1	46	48	1	0	1	23.52	1	164	0	0	357	1	18.56	1	4.2	0	0.82	1	1.05	17.575	10	0	11.6	0	4.44	0	2.27	1	1.05	0	2.36	0
王子玉	38.7	0	0	1	0	0	0	1	1	63	1	0	31	0	0	48	0	33	59	0	0	0	6.75	0	152	0	0	172	0	4.6	0	2.3	0	0.59	0	1.58	17.6093	10.6	0	12.3	0	3.98	0	0.73	0	1.58	0	2.07	0
康宝贵	39.8	0	0	1	0	1	0	0	1	70	1	1	35	0	0	47	0	30	65	0	0	0	7.8	0	151	0	0	223	0	5.47	0	1.79	0	0.47	0	1.06	17.6202	9.6	0	10.5	0	4	0	1.89	1	1.06	0	2.08	0
陈克明	47.7	0	0	1	0	1	0	0	1	51	0	0	35	0	0	63	1	47	49	1	0	1	14.39	1	160	0	0	263	0	12.1	1	1.83	0	0.53	0	1.07	17.6281	11.1	0	13.1	0	5.44	1	1.37	0	1.07	0	3.78	1
牛琪	45.2	0	0	0	1	0	0	1	1	51	0	0	28	0	0	47	0	31	63	0	0	0	10.95	1	182	0	0	232	0	8.74	1	1.64	0	0.54	0	0.75	17.6587	10.6	0	13.3	0	4.32	0	1.72	1	0.75	1	2.68	0
杨俊杰	45.7	0	0	1	0	0	1	0	1	52	0	0	32	0	0	47	0	32	57	0	0	0	13.79	1	173	0	0	192	0	11.13	1	1.83	0	0.71	1	0.9	17.661	11.3	0	14.4	0	5.97	1	5.77	1	0.9	1	2.45	0
邸建民	40.6	0	0	0	1	0	0	1	1	67	1	1	35	0	0	54	0	38	54	0	0	0	8.6	0	143	0	0	213	0	6.17	0	1.97	0	0.38	0	0.83	17.671	11.2	0	14.1	0	4.07	0	1.96	1	0.83	1	2.35	0
李淑芬	41.1	0	1	0	0	1	0	0	0	46	0	0	35	0	0	50	0	33	63	0	0	0	7.31	0	137	0	0	260	0	5.31	0	1.67	0	0.3	0	0.67	17.674	11	0	13.7	0	3.92	0	1.38	0	0.67	1	2.4	0
王成福	42.7	0	0	0	1	1	0	0	1	64	1	0	25	0	0	43	0	30	58	0	0	0	6.28	0	159	0	0	215	0	4.74	0	1.9	0	0.29	0	1.09	17.6763	10.1	0	10.9	0	5.72	1	2.63	1	1.09	0	3.43	1
井连华	49.39	0	0	1	0	0	1	0	0	58	0	0	#NULL!	#NULL!	0	#NULL!	#NULL!	#NULL!	#NULL!	#NULL!	#NULL!	1	8.99	0	121	0	1	214	0	7.85	1	0.99	1	0.15	0	0.99	17.6795	10.4	0	12.7	0	6.23	1	4.58	1	0.99	1	3.73	1
佟桂林	43.2	0	1	0	0	1	0	0	1	58	0	0	35	0	0	54	0	35	64	0	0	0	5.63	0	141	0	0	186	0	4.3	0	1.9	0	0.44	0	1.31	17.6798	10.3	0	12	0	3.74	0	1.03	0	1.31	0	1.84	0
刘桂兰	39.14	0	0	0	1	0	1	0	0	53	0	0	37	0	1	50	0	33	62	0	0	0	6.36	0	117	0	1	164	0	4.41	0	1.48	0	0.4	0	0.56	17.7158	10.4	0	14.7	0	4.73	0	0.96	0	0.56	1	3.24	0
王会友	44.76	0	0	0	1	0	1	0	1	48	0	0	38	1	1	51	0	36	56	0	0	0	7.83	0	155	0	0	252	0	6.21	0	1.23	0	0.35	0	1.32	17.719	10.3	0	12.2	0	5.26	1	0.85	0	1.32	0	3.07	0
姜国福	42.77	0	0	1	0	0	1	0	1	47	0	0	38	1	1	48	0	34	55	0	0	0	10.12	1	145	0	0	392	1	7.67	1	1.74	0	0.68	1	0.82	17.7205	9.7	0	11.1	0	5.07	0	1.72	1	0.82	1	3.23	0
宁利民	42.7	0	0	1	0	0	0	1	1	53	0	0	40	1	1	51	0	37	54	0	0	0	9.5	0	142	0	0	165	0	7.19	1	1.49	0	0.34	0	1.17	17.7246	10.1	0	11.4	0	4.57	0	3.9	1	1.17	0	2.33	0
夏桂芝	46.56	0	0	1	0	0	1	0	0	71	1	1	#NULL!	#NULL!	0	#NULL!	#NULL!	#NULL!	#NULL!	#NULL!	#NULL!	1	5.91	0	108	1	1	177	0	4.88	0	0.82	1	0.18	0	1.75	17.7345	10	0	11.1	0	5.65	1	2.25	1	1.75	0	2.9	0
张树军	40.36	0	0	0	1	0	1	0	1	54	0	0	44	1	1	59	1	40	58	0	0	0	9.19	0	161	0	0	287	0	6.58	1	1.94	0	0.53	0	1.05	17.7402	10.1	0	12	0	4.39	0	1.13	0	1.05	0	2.56	0
尹桂芹	38.5	0	0	1	0	0	0	1	0	57	0	0	30	0	0	49	0	32	64	0	0	0	9.31	0	144	0	0	264	0	6.36	1	1.91	0	0.47	0	1.18	17.7438	9.8	0	11	0	4.79	0	1.11	0	1.18	0	3.11	0
马志千	37.6	0	0	0	1	0	1	0	1	74	1	1	33	0	0	49	0	34	58	0	0	0	4.78	1	155	0	0	120	0	3.19	0	1.8	0	0.41	0	0.74	17.749	10.7	0	13.8	0	3.27	0	2.45	1	0.74	1	1.42	0
赵小虎	45.9	0	0	0	1	0	1	0	1	32	0	0	32	0	0	54	0	33	68	0	0	0	17.54	1	171	0	0	222	0	14.29	1	2.21	0	0.86	1	1.12	17.7497	12	0	16.6	0	7.69	1	3.63	1	1.12	0	4.92	1
高义顺	37.7	0	1	0	0	0	0	1	1	51	0	0	35	0	0	53	0	33	68	0	0	0	6.96	0	143	0	0	206	0	4.66	0	1.79	0	0.38	0	0.69	17.7597	10.5	0	12.3	0	4.44	0	2.74	1	0.69	1	2.5	0
付立国	48.5	0	0	1	0	0	1	0	1	46	0	0	35	0	0	51	0	32	66	0	0	0	11.4	1	172	0	0	197	0	9.82	1	0.85	1	0.33	0	1.22	17.7609	10.6	0	12.6	0	6.17	1	5.1	1	1.22	0	2.63	0
陈彦冰	45.3	0	0	0	1	0	1	0	1	65	1	0	34	0	0	42	0	28	63	0	0	0	10.104	1	167	0	0	228	0	8.13	1	1.31	0	0.66	1	1.3	17.7623	9	0	9.7	0	5.75	1	2.82	1	1.3	0	3.17	0
李大成	45.62	0	0	1	0	0	1	0	1	63	1	0	37	0	1	49	0	35	55	0	0	0	10.78	1	167	0	0	206	1	8.74	1	1.43	0	0.6	0	1.11	17.772	11.2	0	13.8	0	5.31	1	3.62	1	1.11	0	3	0
蒋维明	44.2	0	0	1	0	0	1	0	1	61	1	0	35	0	0	51	0	36	57	0	0	0	10.31	1	152	0	0	192	0	8.1	1	1.38	0	0.63	1	1.32	17.7748	11.6	0	14.5	0	3.74	0	1.08	0	1.32	0	1.93	0
袁少利	41.5	0	0	1	0	0	1	0	1	60	0	0	30	0	0	49	0	32	64	0	0	0	8.86	0	175	0	0	162	0	6.54	1	1.16	0	1.14	1	1.45	17.7867	10.4	0	11.7	0	7.65	1	1.93	1	1.45	0	5.32	1
魏淑云	37.7	0	0	0	1	1	0	0	0	70	1	1	30	0	0	46	0	32	59	0	0	0	5.96	0	119	0	1	220	0	4	0	1.47	0	0.39	0	0.84	17.8021	9.2	0	9.7	0	7.5	1	2	1	0.84	1	5.75	1
张桂华	34.1	1	0	1	0	1	0	0	0	49	0	0	35	0	0	48	0	30	67	0	0	0	5.65	0	135	0	0	179	0	3.43	0	1.72	0	0.31	0	1.3	17.8029	9.7	0	10.5	0	4.33	0	0.8	0	1.3	0	2.67	0
赵秋伶	44	0	0	1	0	0	1	0	0	52	0	0	34	0	0	50	0	31	67	0	0	0	12.3	1	131	0	0	223	0	9.64	1	1.65	0	0.6	0	1.19	17.8123	9.2	0	10	0	3.86	0	1.81	1	1.19	0	1.85	0
王文起	43.5	0	0	0	1	1	0	0	1	71	1	1	30	0	0	59	1	47	40	1	0	1	6.58	0	135	0	0	226	0	5.1	0	1.1	0	0.42	0	0.98	17.8178	12.5	0	17.1	0	4.48	0	1.81	1	0.98	1	2.62	0
陈克寅	36.3	0	0	0	1	0	1	0	1	71	1	1	30	0	0	51	0	36	56	0	0	0	6.57	0	145	0	0	231	0	4.25	0	1.88	0	0.3	0	0.75	17.8204	9.7	0	10.7	0	4.26	0	2.23	1	0.75	1	2.5	0
王绍文	41.3	0	0	0	1	1	0	0	1	68	1	1	35	0	0	52	0	32	68	0	0	0	7.21	0	135	0	0	154	0	5.31	0	1.37	0	0.46	0	0.74	17.8324	10.6	0	11.4	0	2.25	0	1.16	0	0.74	1	0.98	0
佟佳祥	44.6	0	1	0	0	0	1	0	1	28	0	0	33	0	0	53	0	34	65	0	0	0	12.22	1	177	0	0	219	0	9.72	1	1.74	0	0.72	1	1.18	17.8345	11.2	0	14.4	0	3.85	0	0.99	0	1.18	0	2.22	0
张志国	35.6	0	1	0	0	0	1	0	1	45	0	0	35	0	0	52	0	39	48	1	0	1	5	0	151	0	0	313	0	3.18	0	1.51	0	0.26	0	0.51	17.8652	9.8	0	11	0	2.92	0	1.3	0	0.51	1	1.82	0
李广军	38.7	0	0	0	1	0	0	1	1	60	0	0	33	0	0	45	0	30	61	0	0	0	8.88	0	155	0	0	255	0	6.14	0	2.24	0	0.45	0	1.29	17.8667	11.3	0	13.5	0	4.43	0	2.65	1	1.29	0	1.94	0
李爱军	43.21	0	0	1	0	1	0	0	1	61	1	0	31	0	0	46	0	32	55	0	0	0	8.8	0	152	0	0	253	0	6.8	1	1.48	0	0.44	0	0.8	17.8831	12.1	0	15.2	0	3.83	0	1.29	0	0.8	1	2.3	0
严惠洲	41.4	0	0	0	1	0	0	1	1	63	1	0	34	0	0	51	0	33	63	0	0	0	7.29	0	146	0	0	182	0	5.4	0	1.24	0	0.58	0	0.96	17.8923	10.3	0	11.6	0	4.47	0	1.43	0	0.96	1	2.86	0
梁生	44.96	0	0	1	0	0	0	1	1	64	1	0	30	0	0	47	0	33	58	0	0	0	7.98	0	148	0	0	250	0	6.42	1	1.13	0	0.32	0	1.41	17.8939	11	0	14.1	0	4.08	0	4.51	1	1.41	0	1.69	0
闫海民	42.9	0	0	1	0	0	1	0	1	53	0	0	34	0	0	52	0	36	59	0	0	0	6.2	0	160	0	0	268	0	4.76	0	0.8	1	0.53	0	0.81	17.8961	10.6	0	12.5	0	3.34	0	1.71	1	0.81	1	1.85	0
于广海	37.68	0	0	1	0	0	1	0	1	63	1	0	38	1	1	53	0	41	46	1	0	1	7.68	0	126	0	1	183	0	5.18	0	2.2	0	0.44	0	0.84	17.9002	11.8	0	14.3	0	3.6	0	0.73	0	0.84	1	2.14	0
马振和	42.2	0	1	0	0	1	0	0	1	65	1	0	30	0	0	44	0	29	63	0	0	0	7.14	0	160	0	0	232	0	5.4	0	1.77	0	0.28	0	1.41	17.9219	9.1	0	9.9	0	4.18	0	0.7	0	1.41	0	2.45	0
张立国	42.59	0	0	0	1	0	0	1	1	48	0	0	30	0	0	57	1	32	59	0	0	0	9.64	1	149	0	0	260	0	7.36	1	1.81	0	0.45	0	0.94	17.9264	10	0	11.5	0	4.42	0	1.35	0	0.94	1	2.65	0
乔俊朋	39.2	0	0	1	0	0	0	1	1	61	1	0	34	0	0	51	0	34	62	0	0	0	10.2	1	147	0	0	278	0	7.18	1	2.3	0	0.64	1	1.1	17.9572	10.6	0	12.4	0	5.62	1	2.69	1	1.1	0	3.3	0
樊文元	41	0	0	1	0	0	0	1	1	51	0	0	37	0	1	55	1	35	66	0	0	0	11.96	1	149	0	0	214	0	8.81	1	2.27	0	0.8	1	0.86	17.9664	10	0	11.7	0	3.69	0	2.06	1	0.86	1	1.89	0
李新田	42.5	0	1	0	0	0	0	1	1	63	1	0	35	0	0	52	0	38	54	0	0	0	8.55	0	150	0	0	187	0	6.53	1	1.63	0	0.32	0	0.92	17.9704	9.7	0	12.1	0	3.96	0	1.2	0	0.92	1	2.13	0
曾凡礼	36.4	0	0	1	0	0	0	1	1	53	0	0	40	1	1	57	1	44	45	1	0	1	6.91	1	127	0	1	220	0	4.52	0	1.74	0	0.59	0	1.15	17.9705	10.1	0	10.9	0	4.01	0	0.7	0	1.15	0	2.22	0
李井满	45.09	0	0	0	1	0	1	0	1	53	0	0	37	0	1	57	1	45	43	1	0	1	7.13	0	156	0	0	224	0	5.78	0	1.11	0	0.23	0	1.27	17.9787	10.2	0	11.9	0	4.49	0	0.72	0	1.27	0	2.5	0
梅孝君	41.9	0	0	1	0	0	1	0	1	50	0	0	#NULL!	#NULL!	0	#NULL!	#NULL!	#NULL!	#NULL!	#NULL!	#NULL!	1	12.57	1	156	0	0	298	0	9.47	1	2.23	0	0.68	1	0.92	17.9805	10.4	0	12.1	0	4.49	0	1.77	1	0.92	1	3	0
杨希满	41.09	0	0	1	0	0	0	1	1	63	1	0	#NULL!	#NULL!	0	#NULL!	#NULL!	#NULL!	#NULL!	#NULL!	#NULL!	1	9.89	1	177	0	0	222	0	7.31	1	1.77	0	0.62	1	0.69	17.9881	10.4	0	12.1	0	4.56	0	7.01	1	0.69	1	2.4	0
刘桂荣	38.1	0	0	1	0	1	0	0	0	71	1	1	35	0	0	49	0	32	65	0	0	0	8.9	0	110	0	1	272	0	6.1	0	2.1	0	0.54	0	0.86	17.9893	10.3	0	11.2	0	3.9	0	1.49	0	0.86	1	2.28	0
赵树堂	42.1	0	0	0	1	0	0	1	1	51	0	0	40	1	1	47	0	34	54	0	0	0	8.58	0	142	0	0	388	1	6.5	1	1.8	0	0.27	0	1	17.9947	9.4	0	10.7	0	3.94	0	1.61	0	1	0	2.19	0
梁淑华	36.3	0	0	1	0	1	0	0	0	61	1	0	39	1	1	47	0	27	74	0	0	0	5.74	0	138	0	0	279	0	3.75	0	1.7	0	0.24	0	1.11	17.9975	9.2	0	10.5	0	2.96	0	1.87	1	1.11	0	1	0
冯志刚	40.1	0	0	0	1	1	0	0	1	57	0	0	39	1	1	58	1	46	42	1	0	1	8.52	0	153	0	0	202	0	6.15	0	1.73	0	0.42	0	0.71	18.0008	10.6	0	12.7	0	3.32	0	1.68	0	0.71	1	2.07	0
郑文润	37.62	0	0	0	1	1	0	0	1	74	1	1	30	0	0	55	1	38	57	0	0	0	7.97	0	155	0	0	197	0	5.4	0	1.74	0	0.6	0	0.95	18.0101	10.2	0	12.4	0	3.07	0	1.29	0	0.95	1	1.57	0
黄秋田	40.7	0	0	0	1	1	0	0	1	72	1	1	39	1	1	55	1	32	71	0	0	0	7.36	0	171	0	0	189	0	5.4	0	0.9	1	1.38	1	1.26	18.0269	10.7	0	13.2	0	4.68	0	1.5	0	1.26	0	2.74	0
潘月霞	37.41	0	0	1	0	1	0	0	0	69	1	1	28	0	0	41	0	27	62	0	0	0	6.3	0	144	0	0	178	0	4.25	0	1.49	0	0.43	0	0.99	18.0327	9.5	0	10.3	0	5.14	0	5.53	1	0.99	1	2.77	0
王树军	41.05	0	0	0	1	1	0	0	1	50	0	0	37	0	1	51	0	37	54	0	0	0	9.64	1	159	0	0	243	0	7.14	1	1.98	0	0.38	0	1	18.043	10	0	10.5	0	3.69	0	4.03	1	1	0	1.75	0
李志勇	37.6	0	0	1	0	0	0	1	1	65	1	0	42	1	1	54	0	36	61	0	0	0	5.85	0	159	0	0	159	0	3.97	0	1.25	0	0.44	0	#NULL!	18.0487	9.9	0	11.4	0	#NULL!	0	#NULL!	0	#NULL!	1	#NULL!	0
王国君	44.2	0	1	0	0	0	1	0	1	52	0	0	33	0	0	55	1	39	53	0	0	0	19.21	1	174	0	0	235	0	15.33	1	3.16	0	0.69	1	0.85	18.0548	11.8	0	14.8	0	4.7	0	5.93	1	0.85	1	1.15	0
李桂芹	40.5	0	0	0	1	0	1	0	0	77	1	1	32	0	0	45	0	31	59	0	0	0	5.67	0	145	0	0	201	0	4.15	0	1.15	0	0.36	0	1.51	18.0722	10.5	0	12.2	0	6.76	1	1.64	0	1.51	0	4.5	1
程玉凤	44.64	0	1	0	0	0	1	0	0	59	0	0	31	0	0	59	1	47	40	1	0	1	8.9	0	122	0	1	325	0	7.18	1	0.77	1	0.13	0	1.28	18.0722	10.5	0	12.2	0	5.63	1	2.52	1	1.28	0	3.23	0
马建国	38.53	0	0	1	0	1	0	0	0	60	0	0	33	0	0	50	0	33	64	0	0	0	4.88	0	134	0	0	268	0	3.4	0	1.12	0	0.34	0	1.1	18.0826	9.7	0	11.1	0	3.77	0	0.83	0	1.1	0	2.05	0
王贺凤	43.43	0	0	0	1	1	0	0	0	59	0	0	32	0	0	50	0	38	47	1	0	1	7.1	0	137	0	0	265	0	5.58	0	1.19	0	0.23	0	1.19	18.0961	9.4	0	10.4	0	4.89	0	2.1	1	1.19	0	2.75	0
秦桂才	43.1	0	0	0	1	0	1	0	1	58	0	0	42	1	1	55	1	36	62	0	0	0	7.82	0	152	0	0	167	0	6.1	0	1.24	0	0.37	0	#NULL!	18.0986	11.7	0	14.4	0	#NULL!	0	#NULL!	0	#NULL!	1	#NULL!	0
牛宝文	39.5	0	0	0	1	0	0	1	1	65	1	0	38	1	1	60	1	42	56	0	0	0	7.39	0	122	0	1	221	0	5.29	0	1.31	0	0.73	1	0.65	18.1223	11.4	0	15	0	5.45	1	2.25	1	0.65	1	3.62	1
蔡凤信	42.66	0	1	0	0	0	0	1	1	49	0	0	31	0	0	42	0	30	56	0	0	0	5.95	0	136	0	0	188	0	4.6	0	1.36	0	0.38	0	0.97	18.1226	10.1	0	11.3	0	3.92	0	1.82	1	0.97	1	2.18	0
朱文和	30	1	0	1	0	0	1	0	1	62	1	0	35	0	0	52	0	40	45	1	0	1	8.35	0	141	0	0	145	0	4.54	0	3.6	0	0.55	0	0.72	18.1238	10.8	0	12.4	0	3.05	0	2	1	0.72	1	1.42	0
蓝文利	40.4	0	0	1	0	0	1	0	1	56	0	0	37	0	1	57	1	41	53	0	0	0	9.9	1	146	0	0	164	0	7.26	1	1.37	0	0.38	0	0.93	18.1518	10.9	0	12.6	0	4.86	0	1.49	0	0.93	1	3.25	0
仲寿山	39.6	0	1	0	0	1	0	0	1	59	0	0	33	0	0	48	0	32	62	0	0	0	6.26	0	157	0	0	132	0	4.5	0	1.33	0	0.36	0	1.55	18.1528	10.6	0	12.4	0	5.09	0	2.05	1	1.55	0	2.61	0
王继刚	40.8	0	1	0	0	0	1	0	1	30	0	0	#NULL!	#NULL!	0	#NULL!	#NULL!	#NULL!	#NULL!	#NULL!	#NULL!	1	5.94	0	166	0	0	217	0	4.4	0	1.26	0	0.55	0	0.66	18.1554	10.5	0	12.9	0	5.9	1	1.69	0	0.66	1	4.47	1
祁建国	36.4	0	0	1	0	0	1	0	1	63	1	0	35	0	0	44	0	32	56	0	0	0	8.64	0	171	0	0	144	0	5.71	0	2.22	0	0.61	1	1.08	18.156	12.4	0	17.4	0	3.67	0	0.71	0	1.08	0	2.27	0
齐井海	44.66	0	0	1	0	1	0	0	1	66	1	1	31	0	0	53	0	39	51	1	0	0	7.2	0	150	0	0	169	0	5.84	0	1	1	0.32	0	1.32	18.1619	9.7	0	10.5	0	3.15	0	0.54	0	1.32	0	1.41	0
李玉福	41.86	0	0	0	1	1	0	0	1	60	0	0	33	0	0	49	0	30	69	0	0	0	5.47	0	161	0	0	196	0	4.16	0	0.87	1	0.36	0	1.15	18.168	9.8	0	11.9	0	5	0	1.01	0	1.15	0	2.98	0
杨淑云	42.7	0	0	0	1	1	0	0	0	48	0	0	#NULL!	#NULL!	0	#NULL!	#NULL!	#NULL!	#NULL!	#NULL!	#NULL!	1	7.2	0	108	1	1	4	0	5.6	0	1.19	0	0.15	0	1.18	18.2149	9.1	0	9.9	0	5.3	1	3.28	1	1.18	0	2.97	0
赵淑芝	37.9	0	0	0	1	1	0	0	0	78	1	1	20	0	0	50	0	31	68	0	0	0	6.3	0	140	0	0	158	0	4.35	0	1.46	0	0.34	0	1.34	18.2184	11.6	0	14.3	0	5.1	0	0.52	0	1.34	0	2.96	0
徐大勇	45.21	0	0	0	1	0	1	0	1	38	0	0	38	1	1	45	0	34	49	1	0	1	9.7	1	166	0	0	222	0	7.99	1	0.95	1	0.1	0	1.5	18.2197	10.9	0	14.1	0	5.78	1	6.8	1	1.5	0	2.74	0
杨凤启	43.3	0	1	0	0	0	0	1	1	47	0	0	33	0	0	55	1	35	64	0	0	0	7.52	0	157	0	0	201	1	5.94	0	0.9	1	0.58	0	1.31	18.2423	12.3	0	15.9	0	3.45	0	0.66	0	1.31	0	1.65	0
徐小伶	37.7	0	0	0	1	0	0	1	0	53	0	0	28	0	0	46	0	30	64	0	0	0	11.57	1	132	0	0	242	0	7.96	1	2.74	0	0.83	1	1.09	18.249	9.8	0	11.5	0	4.2	0	1.91	1	1.09	0	2.24	0
刘景云	36.07	0	0	0	1	1	0	0	0	71	1	1	48	1	1	73	1	59	37	1	1	1	7.93	0	151	0	0	229	0	5.22	0	1.8	0	0.72	1	1.06	18.2495	10.4	0	11.7	0	3.19	0	0.57	0	1.06	0	1.65	0
任万林	41.7	0	0	0	1	0	1	0	1	63	1	0	30	0	0	49	0	35	55	0	0	0	8.58	0	152	0	0	268	0	6.53	1	1.29	0	0.68	1	1.79	18.2511	9	0	9.8	0	4.52	0	0.68	0	1.79	0	2.12	0
姚世棉	37.2	0	0	0	1	0	0	1	1	62	1	0	42	1	1	57	1	43	48	1	0	1	8.29	0	150	0	0	217	0	5.63	0	1.35	0	1	1	0.78	18.2562	10.6	0	12.1	0	3.6	0	1	0	0.78	1	2.37	0
朱宝山	41.98	0	0	1	0	1	0	0	1	74	1	1	40	1	1	48	0	26	76	0	0	0	6.17	0	137	0	0	220	1	4.73	0	1	1	0.28	0	0.9	18.2614	10.1	0	11.3	0	3.79	0	1.64	0	0.9	1	2.15	0
李栋	39.9	0	1	0	0	0	1	0	1	37	0	0	28	0	0	52	0	41	43	1	0	1	15.89	1	140	0	0	276	0	11.58	1	3.7	0	1.19	1	0.97	18.2647	10.3	0	11.8	0	5.37	1	2.81	1	0.97	1	3.12	0
朱炳昊	44.2	0	0	1	0	0	1	0	1	52	0	0	35	0	0	58	1	41	56	0	0	0	9.4	0	181	0	0	190	0	7.59	1	1.44	0	0.33	0	0.98	18.268	12.2	0	16.1	0	4.71	0	1.73	1	0.98	1	2.94	0
张明山	41.8	0	0	1	0	1	0	0	1	53	0	0	39	1	1	54	0	35	64	0	0	0	5.63	0	150	0	0	216	0	4.3	0	1.12	0	0.39	0	1	18.2719	9.4	0	11.1	0	2.8	0	1.44	0	1	0	1.3	0
张海祥	35	0	1	0	0	0	1	0	1	82	1	1	40	1	1	55	1	43	42	1	0	1	10.32	1	137	0	0	173	0	6.6	1	3.3	0	0.76	1	1.74	18.2724	10.7	0	12.2	0	4.79	0	1.19	0	1.74	0	2.51	0
赵有武	31.2	1	1	0	0	0	0	1	1	60	0	0	35	0	0	48	0	37	45	1	0	1	9.32	0	119	1	1	174	0	5.32	0	2.1	0	0.6	0	1.87	18.2954	9.5	0	10	0	4.05	0	0.67	0	1.87	0	1.88	0
刘东明	40.1	0	0	1	0	0	1	0	1	37	0	0	33	0	0	53	0	42	41	1	0	1	15.7	1	165	0	0	194	0	11.52	1	1.91	0	1.63	1	1.29	18.2982	10.8	0	13.7	0	6.15	1	2.08	1	1.29	0	3.91	1
周明俊	37.1	0	0	1	0	1	0	0	0	69	1	1	#NULL!	#NULL!	0	42	0	#NULL!	57	0	0	0	7.2	0	131	0	0	311	0	4.89	0	1.66	0	0.28	0	1.34	18.3064	12.7	0	17.4	0	3.21	0	2.51	1	1.34	0	0.73	0
艾则林	40.9	0	0	1	0	1	0	0	1	66	1	1	32	0	0	52	0	34	63	0	0	0	6.29	0	144	0	0	177	0	4.71	0	1.13	0	0.31	0	1.26	18.3083	11.8	0	15.2	0	5.15	0	1.92	1	1.26	0	3.04	0
周万金	40.03	0	0	0	1	1	0	0	1	76	1	1	32	0	0	58	1	45	45	1	0	1	7.6	0	140	0	0	131	0	5.57	0	1.21	0	0.24	0	1.13	18.3086	10.2	0	11.7	0	4.21	0	1.72	1	1.13	0	2.29	0
张永功	39.6	0	0	1	0	1	0	0	1	75	1	1	30	0	0	53	0	36	60	0	0	0	6.54	0	128	0	1	157	0	4.75	0	1.2	0	0.52	0	1.34	18.3409	9.7	0	10.3	0	4.01	0	0.61	0	1.34	0	2.34	0
杨柱国	37.4	0	1	0	0	0	1	0	1	47	0	0	40	1	1	65	1	50	47	1	0	1	6.72	0	153	0	0	287	0	4.61	0	1.42	0	0.57	0	0.83	18.3426	12.4	0	16.8	0	3.43	0	1.52	0	0.83	1	1.91	0
郭佳	41.5	0	0	0	1	0	0	1	1	38	0	0	35	0	0	60	1	47	42	1	0	1	14.67	1	158	0	0	232	0	11.18	1	2.79	0	0.57	0	0.99	18.3638	9.7	0	10.4	0	5.52	1	2.58	1	0.99	1	3.36	0
乔本兰	45	0	1	0	0	0	1	0	0	83	1	1	26	0	0	42	0	32	46	1	0	1	7.44	0	121	0	1	146	0	6.15	0	0.93	1	0.35	0	1.49	18.3692	9.9	0	10.9	0	3.81	0	2.11	1	1.49	0	1.65	0
胡宗有	39.7	0	1	0	0	0	0	1	1	65	1	0	#NULL!	#NULL!	0	#NULL!	#NULL!	#NULL!	#NULL!	#NULL!	#NULL!	1	6.4	0	154	0	0	214	0	4.67	0	1	1	0.66	1	1.03	18.38	10	0	11.5	0	3.77	0	2.95	1	1.03	0	1.9	0
王士兰	44.85	0	0	0	1	0	1	0	0	73	1	1	35	0	0	44	0	31	57	0	0	0	10.79	1	125	0	1	185	0	8.9	1	1.37	0	0.47	0	1.53	18.391	9.2	0	9.9	0	4.34	0	1.25	0	1.53	0	2.12	0
高汉杰	35.5	0	0	1	0	0	0	1	1	64	1	0	32	0	0	51	0	34	63	0	0	0	5.39	0	128	0	1	176	0	3.52	0	1.29	0	0.41	0	0.62	18.3961	10.3	0	12	0	2.42	0	1.71	1	0.62	1	1.02	0
李翠平	37.1	0	0	1	0	0	1	0	0	66	1	1	39	1	1	53	1	42	42	1	0	1	14.14	1	128	0	1	372	1	9.66	1	3.3	0	1.12	1	1.09	18.4142	11	0	14	0	7.29	1	5.77	1	1.09	0	4.38	1
齐国恩	40.3	0	0	0	1	0	1	0	1	70	1	1	37	0	1	49	0	34	57	0	0	0	10.34	1	173	0	0	252	0	7.68	1	1.91	0	0.62	1	0.76	18.4304	10.9	0	14	0	4.09	0	3.72	1	0.76	1	2.29	0
王淑珍	43.7	0	1	0	0	1	0	0	0	61	1	0	34	0	0	50	0	32	66	0	0	0	6.58	0	145	0	0	234	0	5.3	0	1.3	0	0.21	0	1.78	18.4318	13	0	17.6	0	5.66	1	1.12	0	1.78	0	2.99	0
吕振华	40.05	0	0	0	1	0	1	0	0	64	1	0	#NULL!	#NULL!	0	#NULL!	#NULL!	#NULL!	#NULL!	#NULL!	#NULL!	1	11.46	1	106	1	1	32	0	8.46	1	2.14	0	0.69	1	0.66	18.4325	11.3	0	14.1	0	5.93	1	5.93	1	0.66	1	3.62	1
程爱国	42.23	0	0	0	1	0	1	0	1	43	0	0	33	0	0	48	0	38	41	1	0	1	10.12	1	170	0	0	154	0	7.88	1	1.65	0	0.44	0	1.33	18.4385	11.4	0	14.9	0	6.35	1	1.74	1	1.33	0	3.84	1
陶瑞峰	37	0	0	0	1	1	0	0	1	61	1	0	39	1	1	51	0	33	64	0	0	0	5.57	0	137	0	0	156	0	3.8	0	1.32	0	0.33	0	0.98	18.4385	9.7	0	10.9	0	3.11	0	1.14	0	0.98	1	1.61	0
李占利	39.5	0	1	0	0	0	1	0	1	54	0	0	37	0	1	55	1	42	48	1	0	1	7.82	0	148	0	0	224	0	5.7	0	1.95	0	0.65	1	0.66	18.4532	9.6	0	10.8	0	4.06	0	5.54	1	0.66	1	0.88	0
郑玉成	43.3	0	0	1	0	0	1	0	1	44	0	0	29	0	0	47	0	32	58	0	0	0	9.38	0	163	0	0	228	0	7.5	1	1.5	0	0.36	0	1.13	18.4659	10.9	0	12.7	0	5.22	1	1.36	0	1.13	0	3.14	0
韩贺民	43.98	0	0	1	0	1	0	0	1	54	0	0	38	1	1	52	0	36	60	0	0	0	11.26	1	155	0	0	353	1	9.15	1	1.58	0	0.48	0	1.25	18.4768	9.8	0	11.2	0	4.17	0	1.45	0	1.25	0	2.19	0
魏月峰	37.8	0	0	1	0	0	0	1	1	60	0	0	41	1	1	53	0	37	58	0	0	0	8.1	0	160	0	0	211	0	5.66	0	1.6	0	0.61	1	0.88	18.4859	10.8	0	12.5	0	3.28	0	1.36	0	0.88	1	1.78	0
李国	42.2	0	0	1	0	0	1	0	1	38	0	0	32	0	0	48	0	31	65	0	0	0	9.74	1	177	0	0	205	0	7.6	1	1.71	0	0.94	1	1.05	18.4902	11.1	0	13.3	0	3.65	0	3.66	1	1.05	0	0.94	0
姜秀连	42.4	0	0	1	0	0	1	0	0	64	1	0	#NULL!	#NULL!	0	#NULL!	#NULL!	#NULL!	#NULL!	#NULL!	#NULL!	1	8.77	0	119	0	1	274	0	6.88	1	1.7	0	0.18	0	1.46	18.5022	12.7	0	18.6	1	5.38	1	1.96	1	1.46	0	2.94	0
刘淑荣	42.1	0	0	0	1	0	1	0	0	58	0	0	29	0	0	55	1	44	39	1	1	1	7.45	0	130	0	0	162	0	5.81	0	1.35	0	0.28	0	0.8	18.5241	11.2	0	13.3	0	3.61	0	1.56	0	0.8	1	2.09	0
刘子清	35.9	0	1	0	0	0	0	1	1	59	0	0	30	0	0	48	0	33	59	0	0	0	9.35	0	161	0	0	225	0	6.22	0	2.35	0	0.49	0	1.33	18.5304	11.8	0	14.7	0	4.34	0	1.06	0	1.33	0	2.75	0
司瑞香	36.93	0	0	1	0	1	0	0	0	51	0	0	31	0	0	49	0	32	64	0	0	0	5.26	0	133	0	0	275	0	3.6	0	1.29	0	0.32	0	1.14	18.5326	10.6	0	12.2	0	3.43	0	1.59	0	1.14	0	1.67	0
王忠杰	37.5	0	0	1	0	0	1	0	1	61	1	0	39	1	1	53	0	35	61	0	0	0	10.96	1	149	0	0	181	0	7.62	1	2.14	0	0.83	1	0.87	18.5401	10.4	0	12.7	0	3.19	0	0.81	0	0.87	1	1.95	0
郭树学	43.3	0	0	0	1	0	1	0	1	57	0	0	38	1	1	60	1	45	48	1	0	1	7.81	0	161	0	0	236	0	6.27	0	1.25	0	0.26	0	1.37	18.5408	10.2	0	11.4	0	5.75	1	3.06	1	1.37	0	2.99	0
王淑珍	37.8	0	0	0	1	0	1	0	0	68	1	1	30	0	0	54	1	37	57	0	0	0	6.19	0	135	0	0	199	0	4.34	0	1.5	0	0.24	0	0.84	18.5484	11.2	0	13.4	0	3.92	0	2.11	1	0.84	1	2.12	0
马彦平	44.9	0	0	1	0	0	1	0	1	59	0	0	38	1	1	52	0	35	60	0	0	0	13.82	1	127	0	1	279	0	11.51	1	1.23	0	0.97	1	1.08	18.549	10.2	0	11.9	0	3.06	0	2	1	1.08	0	1.07	0
董春树	39.2	0	0	1	0	0	1	0	1	59	0	0	35	0	0	48	0	35	53	0	0	0	7.6	0	157	0	0	193	0	5.53	0	1.1	0	0.49	0	1.18	18.562	11.3	0	13.9	0	3.32	0	1.14	0	1.18	0	1.62	0
梁君	44.46	0	0	0	1	0	1	0	1	59	0	0	35	0	0	49	0	31	67	0	0	0	9.39	0	128	0	1	273	0	7.75	1	1.23	0	0.36	0	1.25	18.5638	10.8	0	12.7	0	4.76	0	2.21	1	1.25	0	2.59	0
纪振奎	36.3	0	0	0	1	1	0	0	1	65	1	0	33	0	0	46	0	28	70	0	0	0	6.38	0	161	0	0	225	0	4.3	0	1.39	0	0.67	1	0.78	18.567	10.5	0	12	0	3.92	0	3.55	1	0.78	1	1.53	0
张春梅	47	0	1	0	0	0	1	0	0	49	0	0	39	1	1	66	1	50	47	1	0	1	17.47	1	142	0	0	437	1	15.25	1	1.86	0	0.33	0	1.14	18.5729	10.8	0	14	0	6.59	1	4.64	1	1.14	0	3.9	1
司瑞民	37.31	0	1	0	0	0	1	0	1	66	1	1	33	0	0	52	0	35	59	0	0	0	6.1	0	154	0	0	135	0	4.23	0	1.42	0	0.42	0	1.35	18.586	9.1	0	9.9	0	3.84	0	0.8	0	1.35	0	1.91	0
徐忠来	44.8	0	0	0	1	1	0	0	1	58	0	0	28	0	0	47	0	33	56	0	0	0	10.1	1	149	0	0	178	0	8.41	1	1.21	0	0.43	0	1.19	18.5865	9.7	0	10.9	0	3.92	0	1.11	0	1.19	0	2.23	0
唐桂珍	40.4	0	0	1	0	0	1	0	0	77	1	1	38	1	1	47	0	34	55	0	0	0	8.13	0	135	0	0	247	0	6.11	0	1.61	0	0.32	0	1.33	18.6024	10.1	0	11.7	0	6.01	1	1.44	0	1.33	0	4.03	1
毛震刚	42.6	0	0	0	1	0	1	0	1	39	0	0	27	0	0	51	0	36	55	0	0	0	11.52	1	164	0	0	329	0	9.13	1	1.69	0	0.41	0	0.89	18.6041	9.8	0	11.3	0	5.7	1	3.23	1	0.89	1	3.34	0
倪海军	38.5	0	0	0	1	0	1	0	1	59	0	0	34	0	0	55	1	41	51	1	0	0	6.28	0	141	0	0	219	0	4.5	0	1.71	0	0.42	0	0.49	18.612	10	0	11.6	0	3.94	0	1.65	0	0.49	1	2.21	0
葛先	43	0	1	0	0	1	0	0	1	55	0	0	26	0	0	55	1	36	64	0	0	0	9.82	1	156	0	0	174	0	7.86	1	3.7	0	0.53	0	1.02	18.6141	10.8	0	12.7	0	3.93	0	1.29	0	1.02	0	2.11	0
刘春莲	43.5	0	0	0	1	0	1	0	0	60	0	0	43	1	1	43	0	32	61	0	0	0	4.94	0	119	0	1	173	0	4	0	0.84	1	0.8	1	1.15	18.6142	9.8	0	11.9	0	4.09	0	2.09	1	1.15	0	2.14	0
张秀岭	36.78	0	0	0	1	1	0	0	1	63	1	0	35	0	0	59	1	41	57	0	0	0	5.46	0	154	0	0	58	0	3.74	0	1.13	0	0.48	0	0.98	18.6238	10.7	0	13.4	0	3.48	0	1.31	0	0.98	1	1.87	0
张孝	38.9	0	0	0	1	1	0	0	1	60	0	0	30	0	0	52	0	40	46	1	0	1	8.13	0	152	0	0	180	0	5.89	0	1.78	0	0.34	0	0.74	18.6241	9.7	0	10.9	0	3.24	0	0.99	0	0.74	1	1.73	0
唐柏春	39.9	0	0	0	1	1	0	0	1	63	1	0	40	1	1	44	0	31	57	0	0	0	7.32	0	145	0	0	306	0	5.44	0	1.44	0	0.38	0	0.95	18.6258	9.7	0	10.8	0	4.21	0	1.37	0	0.95	1	2.22	0
张怀起	41.2	0	0	0	1	1	0	0	1	70	1	1	32	0	0	47	0	31	63	0	0	0	5.77	0	172	0	0	279	0	4.43	0	0.96	1	0.33	0	1.33	18.6351	12.1	0	16.5	0	4.73	0	2.01	1	1.33	0	3.05	0
邱德华	41.7	0	0	1	0	0	1	0	1	37	0	0	42	1	1	59	1	42	54	0	0	0	12.26	1	148	0	0	182	0	9.53	1	1.81	0	0.92	1	0.96	18.6409	11.5	0	14.8	0	4.77	0	2.9	1	0.96	1	2.49	0
张淑芹	43.8	0	0	1	0	0	1	0	0	77	1	1	34	0	0	49	0	38	47	1	0	1	6.11	0	134	0	0	394	1	4.99	0	0.81	1	0.16	0	1.21	18.646	10	0	11	0	3.69	0	0.92	0	1.21	0	1.89	0
刘丰瑞	38.4	0	0	1	0	0	1	0	1	74	1	1	43	1	1	49	0	44	24	1	1	1	9.69	1	155	0	0	184	0	6.94	1	2.45	0	0.27	0	1.35	18.6511	10.7	0	12.7	0	3.15	0	2.53	1	1.35	0	0.65	0
张俊侠	38.9	0	0	0	1	0	1	0	0	67	1	1	31	0	0	47	0	33	57	0	0	0	8.13	0	126	0	1	211	0	5.91	0	1.8	0	0.39	0	0.87	18.6873	9.9	0	11.1	0	3.84	0	2.01	1	0.87	1	2.18	0
姜春海	37.6	0	0	0	1	0	0	1	1	60	0	0	33	0	0	49	0	35	56	0	0	0	6.4	0	135	0	0	249	0	4.5	0	1.34	0	0.47	0	1.31	18.7001	9.4	0	10.1	0	3.91	0	0.89	0	1.31	0	2.2	0
周会恩	38.4	0	0	0	1	0	0	1	1	57	0	0	42	1	1	53	0	36	59	0	0	0	6.74	0	145	0	0	117	0	4.84	0	1.2	0	0.6	0	1.33	18.7005	12.4	0	17.6	0	4.71	0	0.86	0	1.33	0	2.35	0
纪海英	39.4	0	1	0	0	1	0	0	1	55	0	0	34	0	0	49	0	33	60	0	0	0	7.3	0	144	0	0	209	0	5.38	0	1.51	0	0.33	0	1.02	18.7052	10.9	0	13.1	0	3.77	0	0.89	0	1.02	0	2.11	0
王树林	42.06	0	0	0	1	1	0	0	1	65	1	0	38	1	1	53	0	37	58	0	0	0	5.91	0	153	0	0	173	0	4.65	0	0.79	1	0.38	0	0.97	18.7067	10.1	0	12.1	0	1.51	0	0.66	0	0.97	1	0.37	0
高素芳	41.3	0	0	0	1	1	0	0	0	72	1	1	34	0	0	47	0	33	58	0	0	0	4.72	0	128	0	1	245	0	3.65	0	0.76	1	0.26	0	1.07	18.7241	10.2	0	11.8	0	4.62	0	3.33	1	1.07	0	2.04	0
敖建刚	43.17	0	1	0	0	0	0	1	1	51	0	0	33	0	0	51	0	37	54	0	0	0	9.24	0	153	0	0	232	0	7.47	1	1.4	0	0.71	1	1.11	18.7269	9.4	0	10.8	0	4.57	0	0.91	0	1.11	0	2.68	0
李万江	37.8	0	1	0	0	0	1	0	1	58	0	0	38	1	1	64	1	50	43	1	0	1	7.39	0	144	0	0	263	0	5.24	0	1.63	0	0.37	0	1.03	18.7584	10.7	0	12.9	0	2.96	0	1.26	0	1.03	0	1.42	0
赵永明	38.17	0	0	0	1	0	0	1	1	65	1	0	35	0	0	53	0	35	61	0	0	0	6.81	0	135	0	0	145	0	4.88	0	1.39	0	0.53	0	0.89	18.7737	10.6	0	12.9	0	3.95	0	1.05	0	0.89	1	2.34	0
陈树田	39.4	0	1	0	0	0	1	0	1	46	0	0	38	1	1	55	1	38	59	0	0	0	9.3	0	149	0	0	340	0	6.88	1	1.84	0	0.54	0	2.11	18.7763	9.4	0	10.2	0	5.06	0	1.36	0	2.11	0	2.33	0
张怀玉	43.6	0	0	1	0	0	1	0	1	61	1	0	35	0	0	50	0	35	58	0	0	0	12.17	1	164	0	0	249	0	9.97	1	1.63	0	0.45	0	1.17	18.7896	9	0	9.7	0	4.78	0	1.62	0	1.17	0	2.87	0
马宝民	40.73	0	0	1	0	0	1	0	1	63	1	0	35	0	0	45	0	32	53	0	0	0	6.79	0	144	0	0	154	0	5.2	0	1.21	0	0.51	0	1.06	18.8027	10.9	0	12.4	0	5.2	1	2.67	1	1.06	0	3.05	0
胡宝山	40.4	0	0	0	1	1	0	0	1	73	1	1	29	0	0	43	0	28	64	0	0	0	4.75	0	129	0	1	179	0	3.61	0	0.79	1	0.33	0	1.41	18.8119	12.1	0	15.1	0	5.46	1	0.9	0	1.41	0	2.76	0
周桂苹	38.2	0	1	0	0	0	0	1	0	46	0	0	31	0	0	48	0	31	66	0	0	0	6.54	1	117	0	0	225	0	4.7	0	2.8	0	0.28	0	1.6	18.8129	10.1	0	11.7	0	3.36	0	0.89	0	1.6	0	1.36	0
白桂莲	46.1	0	1	0	0	0	0	1	0	67	1	1	32	0	0	47	0	32	62	0	0	0	6.57	0	136	0	0	281	0	5.7	0	1.14	0	0.28	0	1.34	18.8195	11.9	0	14	0	4.76	0	2.2	1	1.34	0	2.52	0
宋金满	39.3	0	0	0	1	0	1	0	1	70	1	1	#NULL!	#NULL!	0	#NULL!	#NULL!	#NULL!	#NULL!	#NULL!	#NULL!	1	12.78	1	138	0	0	19	0	9.46	1	2.24	0	0.78	1	0.78	18.8351	9.7	0	11	0	3.18	0	1.46	0	0.78	1	1.74	0
刘信国	43.76	0	1	0	0	0	1	0	1	54	0	0	33	0	0	47	0	34	54	0	0	0	11.27	1	165	0	0	220	0	9.29	1	1.35	0	0.53	0	1.05	18.8371	11.1	0	13.8	0	4.23	0	1.79	1	1.05	0	2.37	0
张文臣	44.36	0	0	1	0	0	1	0	1	54	0	0	35	0	0	53	0	42	41	1	0	1	8.11	0	165	0	0	233	0	6.78	1	1.7	0	0.2	0	1.32	18.8459	9.5	0	10.1	0	4.66	0	1.01	0	1.32	0	2.57	0
马玉荣	46.8	0	0	1	0	0	1	0	0	70	1	1	#NULL!	#NULL!	0	#NULL!	#NULL!	#NULL!	#NULL!	#NULL!	#NULL!	1	7.89	0	143	0	0	189	0	6.96	1	0.82	1	0.1	0	0.88	18.8489	10.7	0	12.5	0	6.02	1	5.97	1	0.88	1	3.52	1
梁树全	31.2	1	0	1	0	0	0	1	1	74	1	1	40	1	1	57	1	44	45	1	0	1	5.73	0	132	0	0	194	0	3.37	0	1.26	0	1.2	1	0.79	18.8504	10.6	0	12.4	0	2.65	0	0.79	0	0.79	1	1.5	0
张新顺	43.6	0	1	0	0	0	1	0	1	73	1	1	#NULL!	#NULL!	0	#NULL!	#NULL!	#NULL!	#NULL!	#NULL!	#NULL!	1	9.61	1	126	0	1	237	0	7.9	1	1.88	0	0.57	0	1.53	18.8546	11	0	12.8	0	5.31	1	0.74	0	1.53	0	3.44	1
郭福	42.5	0	1	0	0	0	1	0	1	53	0	0	33	0	0	50	0	36	53	0	0	0	7.92	0	181	0	0	192	0	6.35	1	1.4	0	0.45	0	1.35	18.8651	10.4	0	12.1	0	5.22	1	2.94	1	1.35	0	2.53	0
徐庆云	37.8	0	1	0	0	1	0	0	0	53	0	0	35	0	0	57	1	41	53	1	0	0	6.81	0	138	0	0	244	0	4.86	0	1.57	0	0.34	0	1.01	18.8798	10.2	0	12.4	0	3.66	0	2.3	1	1.01	0	1.89	0
李志军	43	0	1	0	0	0	1	0	1	46	0	0	39	1	1	57	1	46	39	1	1	1	15.76	1	168	0	0	26	0	12.8	1	1.76	0	1.19	1	1.18	18.888	9.2	0	10.6	0	4.39	0	1.29	0	1.18	0	2.44	0
李友英	37.1	0	0	1	0	1	0	0	0	78	1	1	29	0	0	47	0	32	61	0	0	0	8.19	0	119	0	1	199	0	5.74	0	1.83	0	0.53	0	1.21	18.891	9.4	0	9.7	0	3.77	0	1.63	0	1.21	0	1.82	0
景连友	41.9	0	1	0	0	1	0	0	1	72	1	1	43	1	1	47	0	33	57	0	0	0	7.44	0	151	0	0	120	1	5.89	0	1.25	0	0.26	0	0.79	18.8942	13.6	1	19.9	1	3.8	0	0.92	0	0.79	1	2.32	0
郭万财	42.1	0	0	1	0	0	1	0	1	72	1	1	38	1	1	52	0	34	63	0	0	0	8.37	0	139	0	0	248	0	6.66	1	1.39	0	0.28	0	1.19	18.9002	10.1	0	11.8	0	6.69	1	2.36	1	1.19	0	4.43	1
周素英	38.4	0	1	0	0	0	1	0	0	45	0	0	37	1	1	53	1	37	57	0	0	0	11.57	1	154	0	0	335	0	8.4	1	2.88	0	0.53	0	1.03	18.9067	10	0	11.3	0	3.44	0	5.28	1	1.03	0	0.01	0
刘文明	37.92	0	0	1	0	0	1	0	1	51	0	0	37	0	1	50	0	36	54	0	0	0	11.13	1	147	0	0	275	0	7.98	1	2.28	0	0.83	1	0.9	18.9077	10.7	0	13.5	0	4.68	0	1.48	0	0.9	1	2.88	0
李瑞芬	38.1	0	0	0	1	0	1	0	0	71	1	1	34	0	0	48	0	34	56	0	0	0	9.55	1	112	0	1	233	0	6.88	1	2.8	0	0.52	0	1.26	18.9086	11.2	0	13.1	0	3.63	0	0.62	0	1.26	0	2.09	0
杨国君	41.7	0	1	0	0	0	1	0	1	48	0	0	#NULL!	#NULL!	0	#NULL!	#NULL!	#NULL!	#NULL!	#NULL!	#NULL!	1	9.14	0	152	0	0	18	0	7.21	1	1.42	0	0.47	0	1.13	18.917	10.3	0	11.3	0	4.32	0	1.46	0	1.13	0	2.53	0
朱瑞武	44.3	0	0	1	0	0	1	0	1	57	0	0	33	0	0	54	0	31	72	0	0	0	11.12	1	163	0	0	315	0	9.33	1	1.6	0	0.53	0	1.37	18.9397	10.8	0	12.9	0	3.65	0	0.53	0	1.37	0	2.04	0
孙杰	40.5	0	1	0	0	0	1	0	1	53	0	0	34	0	0	51	0	36	57	0	0	0	14.65	1	176	0	0	187	0	11.24	1	2.34	0	0.84	1	1.17	18.9441	11.8	0	14.1	0	3.59	0	0.93	0	1.17	0	2	0
孙桂芝	43.6	0	1	0	0	0	0	1	0	72	1	1	34	0	0	53	1	36	58	0	0	0	9.8	1	154	0	0	207	0	8.1	1	0.88	1	0.17	0	1.12	18.9571	8.8	0	10.1	0	6.01	1	4.9	1	1.12	0	2.66	0
麻沛荣	47.5	0	0	0	1	0	1	0	0	72	1	1	33	0	0	43	0	30	57	0	0	0	8.42	0	140	0	0	195	0	7.59	1	0.76	1	0.5	0	0.95	18.9774	11	0	13.1	0	6.27	1	3.44	1	0.95	1	3.91	1
王树田	41.42	0	1	0	0	1	0	0	1	64	1	0	30	0	0	54	0	30	75	0	0	0	9.3	0	162	0	0	206	1	7.32	1	0.97	1	0.66	1	1.31	19.0028	10	0	10.8	0	3.44	0	0.98	0	1.31	0	1.61	0
仉翠平	43.4	0	0	0	1	0	1	0	0	52	0	0	38	1	1	47	0	32	59	0	0	0	7.79	0	155	0	0	239	0	6.43	1	1.11	0	0.16	0	1.57	19.0188	10	0	11.3	0	8	1	3.39	1	1.57	0	4.81	1
岳振林	36.5	0	0	0	1	0	1	0	1	54	0	0	42	1	1	62	1	49	44	1	0	1	6.15	0	160	0	0	242	0	4.27	0	1.37	0	0.43	0	0.9	19.0222	9.8	0	10.9	0	5.69	1	1.89	1	0.9	1	3.33	0
姚丙任	39.4	0	0	1	0	0	1	0	1	79	1	1	35	0	0	52	0	39	48	1	0	1	9.95	1	156	0	0	163	0	7.46	1	1.87	0	0.54	0	1.26	19.0292	9.4	0	10.3	0	3.45	0	0.85	0	1.26	0	1.67	0
邵桂花	34.8	1	0	1	0	1	0	0	0	69	1	1	37	1	1	47	0	32	61	0	0	0	4.78	0	118	0	1	253	0	3.17	0	1.12	0	0.41	0	0.99	19.0569	10.6	0	12.6	0	3.12	0	0.45	0	0.99	1	1.93	0
戢鹏翎	39.8	0	0	0	1	0	1	0	1	56	0	0	39	1	1	57	1	43	41	1	0	1	11.81	1	144	0	0	201	0	8.96	1	1.66	0	1.18	1	1.31	19.0623	10.3	0	11.7	0	5.38	1	1	0	1.31	0	3.62	1
亢树杰	40.25	0	0	1	0	0	0	1	1	44	0	0	38	1	1	52	0	38	53	0	0	0	8.26	0	146	0	0	243	0	6.34	1	1.44	0	0.45	0	1.45	19.0697	10	0	11.3	0	4.22	0	1.6	0	1.45	0	2.06	0
陈厶达	44.98	0	1	0	0	0	1	0	1	37	0	0	32	0	0	50	0	39	45	1	0	1	10.48	1	150	0	0	320	0	8.99	1	1.7	0	0.3	0	1.33	19.0712	10.3	0	11.8	0	5.95	1	4.87	1	1.33	0	3.21	0
刘维先	45	0	1	0	0	0	1	0	1	52	0	0	32	0	0	61	1	44	54	0	0	0	10.82	1	143	0	0	294	0	9.29	1	1.9	0	0.43	0	1.12	19.0799	9.1	0	9.6	0	4.15	0	1.1	0	1.12	0	2.31	0
闫相伍	38.2	0	0	1	0	1	0	0	1	57	0	0	31	0	0	55	1	38	60	0	0	0	6.99	0	135	0	0	176	0	5.1	0	1.28	0	0.39	0	0.99	19.0998	9.9	0	11.5	0	2.79	0	1.87	1	0.99	1	1.25	0
周志文	40.12	0	0	0	1	0	1	0	1	65	1	0	32	0	0	39	0	28	56	0	0	0	5.65	0	144	0	0	210	1	4.33	0	1.7	0	0.23	0	2.5	19.102	9.3	0	10.1	0	3.77	0	0.47	0	2.5	0	0.97	0
沈桂芹	38.4	0	0	0	1	1	0	0	0	60	0	0	35	0	0	54	1	39	55	0	0	0	7.33	0	127	0	1	173	0	5.38	0	1.4	0	0.36	0	0.71	19.1138	10	0	11.8	0	3.34	0	1.29	0	0.71	1	1.64	0
白玉忠	38.1	0	0	0	1	0	1	0	1	61	1	0	39	1	1	46	0	34	53	0	0	0	13.62	1	153	0	0	216	0	9.92	1	2.88	0	0.66	1	0.87	19.1166	9.5	0	10.2	0	4.52	0	1.55	0	0.87	1	2.95	0
徐国强	40.09	0	0	0	1	0	0	1	1	38	0	0	35	0	0	55	1	36	64	0	0	0	11.44	1	153	0	0	274	0	8.77	1	1.87	0	0.68	1	1.26	19.1222	9.8	0	11.7	0	4.12	0	1.77	1	1.26	0	2.11	0
高猛	44.1	0	1	0	0	0	1	0	1	22	0	0	31	0	0	51	0	36	55	0	0	0	17.6	1	154	0	0	325	0	14.85	1	1.41	0	0.77	1	1.73	19.1327	9.9	0	10.9	0	5.52	1	3.58	1	1.73	0	2.16	0
徐井良	41.8	0	1	0	0	0	1	0	1	62	1	0	33	0	0	47	0	32	61	0	0	0	14.85	1	159	0	0	284	0	11.88	1	2.3	0	0.93	1	1.54	19.1388	9.8	0	10.9	0	5.12	0	0.61	0	1.54	0	2.8	0
熊宝信	44.5	0	0	0	1	1	0	0	1	72	1	1	33	0	0	47	0	32	60	0	0	0	5.35	0	139	0	0	187	0	4.56	0	0.63	1	0.16	0	1.06	19.1536	10	0	11.7	0	4.43	0	1	0	1.06	0	2.6	0
李文绪	33.5	1	0	0	1	1	0	0	1	65	1	0	34	0	0	45	0	30	62	0	0	0	6.42	0	126	0	1	168	0	4.12	0	1.65	0	0.5	0	0.8	19.1566	9.8	0	11.4	0	2.76	0	0.55	0	0.8	1	1.71	0
廖成富	42.4	0	1	0	0	0	1	0	1	53	0	0	32	0	0	50	0	34	58	0	0	0	8.78	0	146	0	0	163	0	7.14	1	0.96	1	0.41	0	1.58	19.1795	10.8	0	12.8	0	4.9	0	1.56	0	1.58	0	2.61	0
代荣芝	36.03	0	0	1	0	1	0	0	0	50	0	0	33	0	0	43	0	29	61	0	0	0	6.35	0	126	0	1	195	0	4.39	0	1.63	0	0.28	0	0.99	19.1879	10.3	0	12	0	4.74	0	0.76	0	0.99	1	2.92	0
李金环	42.8	0	0	0	1	0	1	0	0	64	1	0	39	1	1	45	0	31	58	0	0	0	8.83	0	137	0	0	305	0	7.26	1	1.34	0	0.21	0	0.89	19.2102	10.4	0	11.5	0	5.68	1	1.64	0	0.89	1	2.86	0
于彦明	40.1	0	1	0	0	0	1	0	1	59	0	0	39	1	1	44	0	30	60	0	0	0	5.45	0	163	0	0	170	0	4.2	0	0.94	1	0.43	0	1.11	19.218	10.1	0	12	0	4.95	0	1.49	0	1.11	0	3.16	0
冯锐	43.62	0	1	0	0	0	1	0	1	39	0	0	35	0	0	49	0	34	58	0	0	0	16.64	1	139	0	0	286	0	13.96	1	2.1	0	0.59	0	0.76	19.233	9.9	0	10.4	0	3.53	0	0.45	0	0.76	1	2.17	0
于桂平	39.7	0	0	1	0	1	0	0	0	52	0	0	34	0	0	42	0	28	63	0	0	0	6.9	0	152	0	0	270	0	5.27	0	1.33	0	0.26	0	0.93	19.2385	10.1	0	11.4	0	2.7	0	1.15	0	0.93	1	0.99	0
李桂华	47.6	0	1	0	0	1	0	0	1	51	0	0	35	0	0	46	0	27	71	0	0	0	8.68	0	170	0	0	229	0	7.95	1	0.69	1	0.2	0	1.01	19.2416	10.8	0	13	0	4.57	0	2.05	1	1.01	0	2.63	0
孙青春	43.44	0	0	1	0	0	0	1	1	54	0	0	35	0	0	49	0	35	56	0	0	0	8.31	0	151	0	0	233	0	6.95	1	0.98	1	0.36	0	1.03	19.2528	10.6	0	12.4	0	5.8	1	1.46	0	1.03	0	3.67	1
黄宝余	41.8	0	1	0	0	0	1	0	1	62	1	0	28	0	0	60	1	46	46	1	0	1	11.43	1	158	0	0	255	0	9.2	1	1.74	0	0.32	0	1.14	19.256	10.3	0	12	0	6.02	1	1.34	0	1.14	0	4.27	1
张胡兰	47.78	0	1	0	0	0	1	0	0	75	1	1	#NULL!	#NULL!	0	#NULL!	#NULL!	#NULL!	#NULL!	#NULL!	#NULL!	1	15.2	1	154	0	0	27	0	13.99	1	0.58	1	0.45	0	1.04	19.2632	9.2	0	9.4	0	3.49	0	1.24	0	1.04	0	1.84	0
胡维民	39.59	0	0	1	0	0	1	0	1	68	1	1	39	1	1	53	0	40	48	1	0	1	10.86	1	147	0	0	211	0	8.29	1	1.71	0	0.8	1	0.74	19.2814	10.2	0	11.1	0	3.12	0	1.27	0	0.74	1	1.78	0
丁兆华	42.9	0	1	0	0	0	1	0	1	33	0	0	31	0	0	53	0	42	42	1	0	1	10.63	1	116	1	1	212	0	8.8	1	1.35	0	0.45	0	1.26	19.2971	9.7	0	12.2	0	3.05	0	0.74	0	1.26	0	1.45	0
任明	44.41	0	1	0	0	1	0	0	1	61	1	0	37	0	1	48	0	31	64	0	0	0	5.72	0	162	0	0	237	0	4.91	0	0.62	1	0.16	0	1.52	19.3288	10.2	0	12.1	0	3.95	0	0.29	0	1.52	0	1.92	0
杨素珍	34.46	1	0	1	0	0	1	0	0	83	1	1	33	0	0	40	0	28	56	0	0	0	7.19	0	121	0	1	220	1	4.79	0	1.65	0	0.53	0	0.78	19.3326	10.3	0	11.4	0	3.12	0	0.81	0	0.78	1	1.79	0
王会云	32.8	1	1	0	0	1	0	0	1	60	0	0	29	0	0	58	1	39	60	0	0	0	6.19	0	134	0	0	224	0	3.93	0	1.97	0	0.23	0	1.39	19.3566	9.4	0	10.3	0	2.71	0	0.74	0	1.39	0	0.98	0
高瑞荣	44.66	0	0	1	0	0	1	0	0	66	1	1	30	0	0	47	0	36	49	1	0	1	11.54	1	150	0	0	238	0	9.99	1	1.12	0	0.43	0	0.9	19.3839	11.3	0	13.9	0	3.87	0	3.18	1	0.9	1	2.06	0
王秀敏	37.4	0	0	0	1	0	0	1	0	59	0	0	37	1	1	48	0	32	62	0	0	0	11.19	1	149	0	0	305	0	8.12	1	2.69	0	0.35	0	0.86	19.4024	9.9	0	10.9	0	4.62	0	3.38	1	0.86	1	2.22	0
孙卫军	42.26	0	1	0	0	0	1	0	1	42	0	0	32	0	0	52	0	39	49	1	0	1	10.59	1	165	0	0	219	0	8.69	1	1.27	0	0.51	0	1.11	19.4175	10.2	0	11.3	0	4.94	0	2.09	1	1.11	0	2.86	0
胡玉田	41.9	0	0	1	0	0	1	0	1	62	1	0	47	1	1	57	1	44	45	1	0	1	9.5	0	151	0	0	164	0	7.73	1	0.73	1	0.49	0	1.26	19.4197	9.6	0	10.4	0	7.94	1	1.05	0	1.26	0	6.2	1
于海洋	40	0	1	0	0	0	1	0	1	30	0	0	35	0	0	48	0	34	57	0	0	0	6.64	0	146	0	0	177	0	5.16	0	1.7	0	0.4	0	1.15	19.4277	10.1	0	11.5	0	3.54	0	1.71	1	1.15	0	1.74	0
王军	45.9	0	0	0	1	1	0	0	1	55	0	0	32	0	0	52	0	38	51	1	0	0	10.53	1	136	0	0	208	0	9.39	1	1.6	0	0.5	0	0.88	19.4278	11.4	0	14.9	0	5.35	1	5.93	1	0.88	1	1.77	0
任铁立	44.23	0	1	0	0	0	1	0	1	50	0	0	34	0	0	49	0	33	62	0	0	0	11.16	1	154	0	0	296	0	9.59	1	1.4	0	0.15	0	0.9	19.4284	9.8	0	10.8	0	2.28	0	0.62	0	0.9	1	1.04	0
刘振武	35.6	0	1	0	0	0	1	0	1	62	1	0	33	0	0	49	0	35	56	0	0	0	6.1	0	143	0	0	125	0	4.22	0	1.2	0	0.81	1	1.44	19.4327	11.3	0	13.2	0	4.13	0	1.06	0	1.44	0	2.05	0
黄福	39.55	0	1	0	0	0	1	0	1	57	0	0	35	0	0	60	1	46	48	1	0	1	7.7	0	141	0	0	165	0	5.92	0	1.39	0	0.28	0	1.42	19.4395	10.5	0	12.9	0	3.61	0	2.78	1	1.42	0	1.47	0
杨玉兴	45	0	0	1	0	1	0	0	1	53	0	0	33	0	0	49	0	35	56	0	0	0	7.12	0	129	0	1	208	0	6.23	0	0.88	1	0.1	0	1.27	19.4444	10.6	0	12.2	0	4.15	0	1.14	0	1.27	0	2.36	0
冯秀云	39.4	0	0	0	1	1	0	0	0	61	1	0	35	0	0	45	0	30	62	0	0	0	8.57	0	131	0	0	230	0	6.57	1	1.31	0	0.5	0	1.45	19.4576	9.5	0	10	0	4.15	0	1.65	0	1.45	0	1.95	0
张学	35.6	0	0	1	0	0	1	0	1	70	1	1	39	1	1	52	0	35	61	0	0	0	10.84	1	147	0	0	186	0	7.51	1	2.24	0	1.5	1	0.74	19.4608	9.8	0	10.6	0	4.21	0	1.71	1	0.74	1	2.69	0
张大华	35.3	0	0	1	0	0	0	1	1	60	0	0	35	0	0	57	1	42	49	1	0	1	6.84	0	135	0	0	198	0	4.7	0	2.13	0	0.43	0	1.16	19.4656	9.5	0	10.1	0	3.45	0	1.24	0	1.16	0	1.73	0
石树军	42.6	0	1	0	0	0	1	0	1	44	0	0	38	1	1	55	1	36	63	0	0	0	10.96	1	184	0	0	170	0	9.1	1	1.27	0	0.57	0	1.01	19.4904	10.4	0	11.9	0	4.12	0	2.7	1	1.01	0	1.88	0
杨文贵	37.96	0	0	1	0	0	0	1	1	73	1	1	38	1	1	44	0	32	52	0	0	0	7.52	0	153	0	0	154	0	5.57	0	1.16	0	0.72	1	0.79	19.5124	11.4	0	14.3	0	5.67	1	5.13	1	0.79	1	3.39	0
赵云海	40.26	0	1	0	0	0	1	0	1	55	0	0	35	0	0	50	0	32	66	0	0	0	16.77	1	168	0	0	233	0	13.18	1	2.61	0	0.94	1	1.15	19.5213	8.4	0	8.7	0	5.97	1	1.39	0	1.15	0	3.72	1
吕凤祥	42.3	0	0	0	1	0	1	0	1	45	0	0	#NULL!	#NULL!	0	#NULL!	#NULL!	#NULL!	#NULL!	#NULL!	#NULL!	1	11.37	1	151	0	0	23	0	9.39	1	1.58	0	0.37	0	0.93	19.5238	10.3	0	11	0	4.76	0	2.62	1	0.93	1	2.64	0
田庆玉	36.6	0	0	1	0	1	0	0	1	57	0	0	31	0	0	57	1	36	67	0	0	0	9.43	0	140	0	0	196	0	6.74	1	2.1	0	0.5	0	0.51	19.5284	10	0	11.3	0	4.17	0	3.18	1	0.51	1	2.21	0
尤志平	31.81	1	1	0	0	1	0	0	0	59	0	0	#NULL!	#NULL!	0	#NULL!	#NULL!	#NULL!	#NULL!	#NULL!	#NULL!	1	7.37	0	146	0	0	218	0	4.58	0	2.29	0	0.41	0	1.86	19.5359	11.3	0	14.2	0	8.4	1	1.39	0	1.86	0	5.09	1
刘淑珍	40.4	0	1	0	0	0	1	0	0	60	0	0	32	0	0	48	0	37	46	1	0	1	9.98	1	142	0	0	221	0	7.89	1	1.63	0	0.38	0	0.98	19.5688	9.7	0	11.6	0	5.85	1	4.58	1	0.98	1	3.44	1
董猛	46.23	0	0	1	0	0	1	0	1	52	0	0	33	0	0	47	0	32	59	0	0	0	8.52	0	175	0	0	219	0	7.71	1	0.72	1	0.8	1	1.88	19.5745	11.6	0	15.2	0	6.8	1	3.57	1	1.88	0	3.58	1
孙秀兰	44.05	0	0	0	1	0	1	0	0	76	1	1	33	0	0	40	0	29	54	0	0	0	18.69	1	91	1	1	477	1	16.12	1	1.91	0	0.62	1	1.24	19.5799	10.4	0	11.8	0	2.65	0	0.38	0	1.24	0	1.09	0
屈敏	39.5	0	0	0	1	1	0	0	0	64	1	0	41	1	1	50	0	35	57	0	0	0	4.91	0	158	0	0	124	0	3.8	0	1.42	0	0.35	0	0.78	19.5932	10.4	0	12.2	0	3.63	0	1.77	1	0.78	1	2.1	0
唐桂珍	38.3	0	0	1	0	0	1	0	0	77	1	1	38	1	1	47	0	34	55	0	0	0	8.13	0	135	0	0	247	0	6.11	0	1.61	0	0.32	0	1.08	19.6224	10.5	0	12.5	0	6.17	1	1.24	0	1.08	0	3.99	1
娄桂枝	44.07	0	0	1	0	0	1	0	0	60	0	0	33	0	0	53	1	42	43	1	0	1	8.7	0	118	0	1	182	0	7.53	1	0.89	1	0.29	0	0.97	19.6396	10.5	0	12.4	0	5.25	1	2.03	1	0.97	1	3.27	0
王广敏	38.3	0	0	1	0	0	1	0	1	51	0	0	30	0	0	52	0	37	54	0	0	0	17.52	1	145	0	0	289	0	13.19	1	2.64	0	1.31	1	1.73	19.6568	10.3	0	11.8	0	5.3	1	1.98	1	1.73	0	2.67	0
闫树华	43.92	0	0	1	0	0	0	1	1	61	1	0	42	1	1	52	0	36	57	0	0	0	12.9	1	155	0	0	183	0	11.14	1	0.69	1	0.24	0	1.17	19.6622	10.4	0	13	0	4.26	0	0.42	0	1.17	0	2.43	0
康健	40.58	0	0	0	1	1	0	0	0	64	1	0	35	0	0	55	1	43	44	1	0	1	7.89	0	155	0	0	226	0	6.3	0	1.57	0	0.25	0	0.96	19.6767	11.7	0	15.5	0	3.84	0	0.66	0	0.96	1	2.24	0
王学阁	36.1	0	0	0	1	1	0	0	1	63	1	0	31	0	0	50	0	33	62	0	0	0	9.3	0	174	0	0	217	0	6.61	1	1.68	0	0.65	1	0.76	19.6884	10.7	0	12.9	0	2.54	0	1.36	0	0.76	1	1.36	0
王学阁	36.1	0	0	0	1	1	0	0	1	63	1	0	31	0	0	50	0	33	62	0	0	0	9.3	0	174	0	0	217	0	6.61	1	1.68	0	0.65	1	0.76	19.6884	10.7	0	12.9	0	2.54	0	1.36	0	0.76	1	1.36	0
李有锁	43.8	0	1	0	0	0	1	0	1	53	0	0	40	1	1	52	0	36	57	0	0	0	13.48	1	176	0	0	223	0	11.63	1	1.38	0	0.43	0	0.66	19.6977	10.9	0	14.3	0	4.98	0	5.93	1	0.66	1	2.86	0
赵俊宝	39	0	1	0	0	0	0	1	1	71	1	1	32	0	0	54	0	40	52	0	0	0	7.38	0	147	0	0	229	0	5.67	0	1.32	0	0.2	0	1.14	19.6998	9.7	0	10.8	0	4.01	0	1.54	0	1.14	0	2.17	0
刘富民	36.9	0	0	0	1	1	0	0	1	49	0	0	30	0	0	55	1	32	72	0	0	0	7.3	0	145	0	0	184	0	5.31	0	1.59	0	0.27	0	1.2	19.7127	10.5	0	12.7	0	3.49	0	1.8	1	1.2	0	1.47	0
赵珍	37.1	0	0	1	0	1	0	0	1	62	1	0	#NULL!	#NULL!	0	#NULL!	#NULL!	#NULL!	#NULL!	#NULL!	#NULL!	1	5.1	0	164	0	0	118	0	3.73	0	0.97	1	0.1	0	1.34	19.7135	10.6	0	12.1	0	4.41	0	0.7	0	1.34	0	2.75	0
郭宝伟	36.7	0	0	0	1	0	1	0	1	48	0	0	39	1	1	59	1	46	42	1	0	1	13.64	1	176	0	0	194	0	9.87	1	2.72	0	0.92	1	0.74	19.7168	10.1	0	11.7	0	3.53	0	1.13	0	0.74	1	2.28	0
李宗义	44.5	0	0	1	0	0	1	0	1	46	0	0	41	1	1	58	1	47	39	1	1	1	15.75	1	162	0	0	232	0	13.82	1	1.54	0	0.37	0	1.17	19.7182	10.3	0	12.7	0	5.67	1	2.94	1	1.17	0	3.16	0
郑宝国	38.1	0	0	0	1	0	1	0	1	58	0	0	30	0	0	49	0	32	64	0	0	0	7.44	0	138	0	0	125	0	5.59	0	1.28	0	0.43	0	0.91	19.7203	10.5	0	11.6	0	2.5	0	0.47	0	0.91	1	1.1	0
李宝坤	38.2	0	0	1	0	0	0	1	1	75	1	1	32	0	0	52	0	34	64	0	0	0	4.46	0	117	1	1	298	0	3.36	0	0.65	1	0.38	0	1.08	19.7216	9.5	0	10.5	0	3.85	0	0.62	0	1.08	0	2.49	0
池永清	36.33	0	0	0	1	0	0	1	1	80	1	1	34	0	0	49	0	32	64	0	0	0	6.21	0	125	0	1	242	0	4.45	0	0.98	1	0.73	1	0.9	19.7244	9.3	0	10	0	2.81	0	0.57	0	0.9	1	1.47	0
徐桂芝	40.3	0	1	0	0	0	0	1	0	64	1	0	33	0	0	50	0	36	55	0	0	0	10.44	1	136	0	0	226	0	8.3	1	1.54	0	0.54	0	1.21	19.7275	10.1	0	11.3	0	4.83	0	3.92	1	1.21	0	2.5	0
王克清	45.33	0	0	0	1	0	1	0	1	56	0	0	33	0	0	58	1	47	39	1	1	1	6.39	0	163	0	0	21	0	5.72	0	0.6	1	0.7	1	1.4	19.7474	12.1	0	16.6	0	4.3	0	1.29	0	1.4	0	2.19	0
王显稳	38.7	0	1	0	0	0	1	0	1	62	1	0	33	0	0	54	0	36	60	0	0	0	9.68	1	150	0	0	251	0	7.4	1	2.6	0	0.51	0	1.39	19.7536	9.3	0	10.3	0	5.92	1	1.41	0	1.39	0	3.89	1
王云田	38	0	0	0	1	0	0	1	1	69	1	1	37	0	1	50	0	33	64	0	0	0	7.54	0	159	0	0	167	0	5.66	0	1.17	0	0.51	0	1.21	19.7543	10.1	0	10.8	0	5.56	1	1.57	0	1.21	0	3.32	0
周亚民	41.81	0	0	0	1	1	0	0	1	68	1	1	31	0	0	48	0	31	64	0	0	0	6.57	0	151	0	0	191	0	5.44	0	0.76	1	0.29	0	1.19	19.804	11.1	0	13.3	0	2.57	0	0.72	0	1.19	0	0.95	0
张志才	39.82	0	1	0	0	0	1	0	1	63	1	0	38	1	1	57	1	35	67	0	0	0	7.73	0	163	0	0	202	1	6.1	0	1.37	0	0.32	0	1.2	19.8175	10	0	11.7	0	3.89	0	1.16	0	1.2	0	2.04	0
李志坚	36.8	0	0	0	1	0	1	0	1	46	0	0	38	1	1	57	1	45	43	1	0	1	6.8	0	145	0	0	284	0	4.96	0	1.39	0	0.36	0	0.76	19.821	11.2	0	13.6	0	4.18	0	1.88	1	0.76	1	2.57	0
郑伟	47.57	0	0	0	1	0	1	0	1	51	0	0	35	0	0	52	0	36	57	0	0	0	12.11	1	161	0	0	184	0	11.43	1	0.48	1	0.19	0	1.37	19.8412	12.2	0	16.6	0	5.01	0	1.7	1	1.37	0	2.74	0
王志	41.6	0	1	0	0	1	0	0	1	52	0	0	30	0	0	54	0	30	75	0	0	0	9.53	1	166	0	0	152	0	7.87	1	1.27	0	0.29	0	1.4	19.8513	11	0	13.2	0	3.64	0	2.09	1	1.4	0	1.28	0
李冬霞	39.7	0	1	0	0	0	1	0	0	53	0	0	30	0	0	43	0	30	57	0	0	0	9.5	0	134	0	0	254	0	7.49	1	1.45	0	0.5	0	1.54	19.8595	9.9	0	11.1	0	7.8	1	1.25	0	1.54	0	4.88	1
武文海	37.8	0	1	0	0	0	1	0	1	76	1	1	30	0	0	55	1	42	45	1	0	1	7.99	0	143	0	0	131	0	6	0	1.65	0	0.31	0	1	19.8661	10.8	0	12.2	0	4.44	0	0.79	0	1	0	3.08	0
张福春	45.4	0	1	0	0	0	1	0	1	42	0	0	38	1	1	53	0	39	51	1	0	0	7.35	0	151	0	0	148	0	6.63	1	0.63	1	0.8	1	1.04	19.8687	11.5	0	13.5	0	5.08	0	1.4	0	1.04	0	3.4	1
陈宝成	44.1	0	0	0	1	0	1	0	1	61	1	0	39	1	1	50	0	35	57	0	0	0	9.5	0	165	0	0	101	0	8.33	1	0.92	1	0.22	0	1.17	19.883	11.6	0	13.8	0	2.78	0	1.73	1	1.17	0	0.82	0
孙玉贵	40.7	0	0	0	1	0	1	0	1	73	1	1	38	1	1	58	1	39	60	0	0	0	10.28	1	163	0	0	185	0	8.32	1	1.56	0	0.38	0	1.13	19.8855	10.2	0	12.7	0	3.49	0	0.91	0	1.13	0	1.8	0
成林权	40.3	0	0	1	0	0	0	1	1	54	0	0	29	0	0	55	1	37	61	0	0	0	8.71	0	140	0	0	244	0	6.99	1	1.36	0	0.31	0	1.72	19.9138	10.9	0	12.8	0	4.42	0	0.33	0	1.72	0	2.55	0
夏廷义	43.1	0	1	0	0	0	1	0	1	69	1	1	32	0	0	43	0	30	57	0	0	0	5.67	0	145	0	0	212	0	4.87	0	0.76	1	0.4	0	0.58	19.9282	10.3	0	11.9	0	2.83	0	0.94	0	0.58	1	1.4	0
郑学义	40.56	0	1	0	0	0	1	0	1	59	0	0	32	0	0	44	0	30	59	0	0	0	6.68	0	145	0	0	172	0	5.4	0	0.85	1	0.4	0	1.51	19.9306	11.5	0	14.2	0	5.14	0	0.63	0	1.51	0	2.84	0
吕淑云	37.8	0	0	1	0	0	0	1	0	74	1	1	40	1	1	55	1	38	56	0	0	0	9.7	1	116	0	1	344	0	7.31	1	1.42	0	0.31	0	1.14	19.9367	10	0	10.9	0	4.56	0	1.45	0	1.14	0	2.76	0
杨国玉	41.41	0	0	1	0	0	1	0	1	47	0	0	38	1	1	49	0	33	60	0	0	0	9.97	1	145	0	0	149	0	8.24	1	1.44	0	0.2	0	0.94	19.9585	10.7	0	13.6	0	4.56	0	2.99	1	0.94	1	2.6	0
刘银	37	0	0	0	1	0	1	0	1	51	0	0	32	0	0	50	0	34	60	0	0	0	7.92	0	135	0	0	163	0	5.85	0	1.61	0	0.44	0	0.8	19.9631	10.8	0	13	0	3.52	0	1.68	0	0.8	1	1.96	0
王艳珠	39.12	0	0	0	1	0	0	1	0	67	1	1	39	1	1	49	0	42	30	1	1	1	14.93	1	169	0	0	284	0	11.66	1	2.6	0	1.18	1	0.87	19.9636	9.2	0	9.9	0	4.22	0	1.38	0	0.87	1	2.54	0
王福金	40.6	0	0	0	1	0	1	0	1	61	1	0	42	1	1	62	1	55	24	1	1	1	11.35	1	143	0	0	237	0	9.2	1	1.8	0	0.51	0	0.98	19.9648	11.8	0	14.7	0	4.84	0	0.95	0	0.98	1	3.43	1
王树新	37.03	0	0	0	1	0	0	1	1	53	0	0	35	0	0	54	0	37	60	0	0	0	9.61	1	137	0	0	210	0	7.12	1	1.92	0	0.5	0	0.86	20.008	10.7	0	12.5	0	4.87	0	0.59	0	0.86	1	3.15	0
方文仕	38.5	0	1	0	0	0	1	0	1	65	1	0	32	0	0	52	0	36	58	0	0	0	5.37	0	137	0	0	171	0	4.14	0	1.15	0	0.8	1	1.34	20.0247	10.6	0	13.3	0	4.61	0	0.72	0	1.34	0	2.54	0
张桂芬	38.4	0	1	0	0	1	0	0	0	54	0	0	32	0	0	48	0	31	65	0	0	0	6.76	0	138	0	0	212	0	5.2	0	1.52	0	0.17	0	0.85	20.0321	11	0	12.8	0	4.67	0	4.89	1	0.85	1	1.6	0
李景东	37.24	0	0	0	1	0	1	0	1	48	0	0	40	1	1	48	0	30	68	0	0	0	9.7	1	140	0	0	172	0	7.24	1	1.66	0	0.14	0	1.11	20.0427	11.2	0	13.6	0	4.29	0	1.1	0	1.11	0	2.43	0
张海灜	38.53	0	0	1	0	0	1	0	1	60	0	0	33	0	0	50	0	34	60	0	0	0	9.81	1	133	0	0	211	0	7.58	1	1.91	0	0.28	0	0.92	20.054	11	0	12.6	0	4.33	0	0.91	0	0.92	1	2.64	0
方继成	36.7	0	0	1	0	0	1	0	1	55	0	0	39	1	1	55	1	38	58	0	0	0	10.35	1	149	0	0	221	0	7.62	1	1.9	0	0.77	1	#NULL!	20.0608	9.3	0	9.7	0	#NULL!	0	#NULL!	0	#NULL!	1	#NULL!	0
尹增	44.57	0	1	0	0	0	1	0	1	51	0	0	26	0	0	43	0	26	71	0	0	0	9.54	1	163	0	0	224	0	8.53	1	0.72	1	0.27	0	1.38	20.0613	10.6	0	12.4	0	5.89	1	1.71	1	1.38	0	3.44	1
何万成	43.22	0	0	0	1	0	1	0	1	79	1	1	37	0	1	57	1	43	48	1	0	1	8.51	0	158	0	0	188	0	7.38	1	0.86	1	0.24	0	1.39	20.0651	10.1	0	11.7	0	3.4	0	0.42	0	1.39	0	1.57	0
林洪义	40.47	0	1	0	0	0	0	1	1	46	0	0	33	0	0	50	0	35	58	0	0	0	11.6	1	133	0	0	195	0	9.42	1	1.22	0	0.4	0	1.14	20.0659	12	0	14.2	0	3.59	0	0.49	0	1.14	0	1.91	0
张国富	44.5	0	1	0	0	0	1	0	1	74	1	1	35	0	0	55	1	41	49	1	0	1	7.21	0	149	0	0	168	0	6.44	1	0.58	1	0.16	0	1.52	20.072	10.7	0	12	0	6.68	1	0.7	0	1.52	0	4.06	1
西国海	39.95	0	0	0	1	0	1	0	1	51	0	0	34	0	0	53	0	36	59	0	0	0	7.32	0	149	0	0	175	0	5.88	0	1.15	0	0.27	0	0.66	20.1071	11.6	0	13.1	0	5.28	1	2.66	1	0.66	1	3.43	1
朱桂英	43.7	0	1	0	0	1	0	0	0	53	0	0	31	0	0	49	0	32	64	0	0	0	6.44	0	132	0	0	152	0	5.66	0	0.74	1	0.4	0	1.36	20.1117	10.3	0	11.4	0	3.91	0	1.91	1	1.36	0	1.68	0
朱树成	35.5	0	0	0	1	0	1	0	1	51	0	0	33	0	0	45	0	33	50	1	0	0	9.44	0	134	0	0	156	0	6.74	1	1.54	0	1.9	1	0.82	20.1122	13	0	19.1	1	4.08	0	1.48	0	0.82	1	2.59	0
张如意	38.79	0	0	0	1	0	1	0	1	60	0	0	35	0	0	47	0	34	53	0	0	0	11.15	1	162	0	0	236	0	8.7	1	1.47	0	0.93	1	0.82	20.1152	11.1	0	13.6	0	3.28	0	0.34	0	0.82	1	1.93	0
石鹏林	34.6	1	0	1	0	0	1	0	1	67	1	1	39	1	1	55	1	41	51	1	0	0	6.43	0	133	0	0	146	0	4.48	0	1.25	0	0.6	0	1.07	20.1368	11.9	0	15.9	0	3.68	0	1.04	0	1.07	0	2.21	0
石鹏林	34.6	1	0	1	0	0	1	0	1	67	1	1	37	0	1	46	0	32	60	0	0	0	6.43	0	133	0	0	146	0	4.48	0	1.25	0	0.6	0	1.07	20.1368	11.9	0	15.9	0	3.68	0	1.04	0	1.07	0	2.21	0
杜景明	43.88	0	0	1	0	0	1	0	1	55	0	0	33	0	0	48	0	37	47	1	0	1	10.71	1	152	0	0	223	0	9.47	1	0.9	1	0.32	0	0.92	20.1509	9.9	0	11.4	0	4.32	0	1.51	0	0.92	1	2.57	0
许书荣	40.2	0	0	1	0	0	1	0	0	63	1	0	34	0	0	50	0	35	56	0	0	0	16.64	1	148	0	0	266	0	13.48	1	2.23	0	0.86	1	1.19	20.1516	9.2	0	9.6	0	5.15	0	2.53	1	1.19	0	2.3	0
姜海军	44.55	0	0	0	1	0	1	0	1	43	0	0	28	0	0	53	0	41	45	1	0	1	7.55	0	146	0	0	206	0	6.78	1	0.56	1	0.2	0	1.97	20.1574	10.2	0	12.1	0	5.4	1	0.73	0	1.97	0	2.67	0
贾宝强	42.91	0	1	0	0	0	1	0	1	40	0	0	28	0	0	47	0	36	48	1	0	1	11.22	1	154	0	0	175	0	9.71	1	1.3	0	0.46	0	1.67	20.1682	8.9	0	8.9	0	3.53	0	0.66	0	1.67	0	1.42	0
王桂琴	38.4	0	0	1	0	1	0	0	0	61	1	0	#NULL!	#NULL!	0	#NULL!	#NULL!	#NULL!	#NULL!	#NULL!	#NULL!	1	5.5	0	151	0	0	235	0	4.26	0	1.1	0	0.19	0	1.45	20.1705	11	0	12.7	0	5.96	1	0.87	0	1.45	0	3.52	1
张连生	40.47	0	0	1	0	0	1	0	1	44	0	0	38	1	1	54	0	42	44	1	0	1	7.32	0	172	0	0	179	0	5.98	0	1.1	0	0.22	0	0.77	20.1863	10.9	0	13.9	0	4.03	0	1.49	0	0.77	1	2.46	0
武振山	41.4	0	0	1	0	1	0	0	1	65	1	0	31	0	0	46	0	29	65	0	0	0	14.62	1	158	0	0	244	0	12.22	1	1.34	0	1	1	1.51	20.1894	9.1	0	10.1	0	5.13	0	0.63	0	1.51	0	2.83	0
白小龙	44.54	0	1	0	0	0	1	0	1	35	0	0	33	0	0	54	0	41	47	1	0	1	12.61	1	153	0	0	155	0	11.34	1	0.76	1	0.49	0	0.97	20.1905	11.4	0	14	0	3.11	0	2.12	1	0.97	1	1.5	0
张文忠	37.2	0	0	1	0	1	0	0	1	72	1	1	35	0	0	42	0	28	63	0	0	0	7.72	0	132	0	0	171	0	5.8	0	1.48	0	0.35	0	0.74	20.1961	10.2	0	13	0	3.68	0	1.23	0	0.74	1	2.38	0
李祥珍	42.3	0	0	1	0	1	0	0	1	62	1	0	37	0	1	46	0	34	46	1	0	1	11.2	1	149	0	0	190	0	9.57	1	0.75	1	0.8	1	1.14	20.2001	10.9	0	13.2	0	3.62	0	0.91	0	1.14	0	1.89	0
孟繁斌	39.8	0	1	0	0	1	0	0	1	54	0	0	31	0	0	47	0	32	63	0	0	0	7.58	0	155	0	0	206	0	6.1	0	1.18	0	0.31	0	1.19	20.2198	9.2	0	9.6	0	4.72	0	1.42	0	1.19	0	2.88	0
崔凤满	38.85	0	1	0	0	0	1	0	1	67	1	1	34	0	0	52	0	42	41	1	0	1	11.35	1	143	0	0	215	0	8.92	1	1.38	0	1.3	1	1.14	20.2292	9.6	0	10.6	0	4.07	0	0.44	0	1.14	0	2.3	0
靳玉霞	40.91	0	0	0	1	0	0	1	0	54	0	0	31	0	0	50	0	35	57	0	0	0	8.7	0	121	0	1	274	0	7.2	1	1.32	0	0.35	0	1.3	20.2294	11.3	0	14.1	0	4.72	0	1.25	0	1.3	0	2.61	0
常德宝	38.9	0	1	0	0	0	1	0	1	50	0	0	31	0	0	49	0	34	59	0	0	0	8.51	0	158	0	0	140	0	6.7	1	1.87	0	0.43	0	0.88	20.2393	10.6	0	13.7	0	3.37	0	1.56	0	0.88	1	1.84	0
王桂英	40	0	1	0	0	0	1	0	0	62	1	0	38	1	1	46	0	32	57	0	0	0	11.61	1	153	0	0	242	0	9.4	1	1.88	0	0.57	0	0.88	20.2412	9.9	0	11.3	0	3.8	0	1.37	0	0.88	1	2.3	0
李振华	44.18	0	1	0	0	0	1	0	0	59	0	0	37	0	1	48	0	34	56	0	0	0	10.79	1	136	0	0	202	0	9.65	1	0.92	1	0.2	0	1.43	20.2432	11.6	0	15.3	0	4.82	0	1.75	1	1.43	0	2.54	0
张国林	42.8	0	0	1	0	0	0	1	1	54	0	0	37	0	1	60	1	47	43	1	0	1	11.31	1	145	0	0	193	0	9.8	1	1.68	0	0.51	0	1.02	20.2451	10.5	0	12.4	0	3.46	0	1.5	0	1.02	0	1.76	0
张国林	42.8	0	0	1	0	0	0	1	1	55	0	0	28	0	0	54	0	38	56	0	0	0	11.31	1	145	0	0	193	0	9.8	1	1.68	0	0.51	0	1.02	20.2451	10.5	0	12.4	0	3.46	0	1.5	0	1.02	0	1.76	0
付德金	42.57	0	1	0	0	0	1	0	1	54	0	0	30	0	0	54	0	38	53	0	0	0	6.31	0	142	0	0	309	0	5.44	0	0.77	1	0.1	0	1.61	20.2519	9	0	9.6	0	4.25	0	0.38	0	1.61	0	2.07	0
胡玉兰	40.6	0	1	0	0	0	1	0	0	68	1	1	28	0	0	44	0	31	57	0	0	0	9.56	1	172	0	0	297	0	7.87	1	1.23	0	0.45	0	0.89	20.2764	10.6	0	12.8	0	4.91	0	4.32	1	0.89	1	2.01	0
米凤来	40.1	0	0	0	1	0	1	0	1	62	1	0	35	0	0	53	0	42	42	1	0	1	9.1	0	155	0	0	162	0	7.4	1	1.48	0	0.39	0	1	20.279	11.1	0	14.3	0	4.57	0	1.37	0	1	0	2.66	0
董延安	40.5	0	0	0	1	0	1	0	1	63	1	0	35	0	0	47	0	34	52	0	0	0	6.22	0	156	0	0	222	0	5.11	0	0.62	1	0.39	0	1	20.285	11.1	0	13.2	0	3.41	0	1.2	0	1	0	1.86	0
周俭	42.8	0	0	0	1	0	1	0	1	66	1	1	33	0	0	49	0	38	44	1	0	1	8.97	0	176	0	0	158	0	7.8	1	1.21	0	0.44	0	1.12	20.3169	11.4	0	13.5	0	3.38	0	2.06	1	1.12	0	1.6	0
杨庆林	43.92	0	0	0	1	0	1	0	1	78	1	1	35	0	0	54	0	36	60	0	0	0	7.99	0	141	0	0	169	0	7.13	1	0.69	1	0.14	0	1.03	20.318	11.4	0	14.7	0	3.57	0	1.13	0	1.03	0	1.92	0
于秀荣	40.5	0	0	0	1	0	1	0	0	50	0	0	37	1	1	49	0	30	69	0	0	0	10.34	1	110	0	1	199	0	8.51	1	1.14	0	0.67	1	0.91	20.3214	11	0	13.8	0	4.65	0	3.04	1	0.91	1	2.36	0
孙海峰	41.37	0	1	0	0	0	1	0	1	40	0	0	29	0	0	40	0	23	69	0	0	0	16.88	1	154	0	0	262	0	14.2	1	1.68	0	0.86	1	0.72	20.3344	9.5	0	10.7	0	3.67	0	1.54	0	0.72	1	2.21	0
刘新产	38.3	0	0	1	0	0	1	0	1	59	0	0	38	1	1	55	1	43	45	1	0	1	9.77	1	140	0	0	155	0	7.61	1	1.29	0	0.85	1	0.88	20.3372	10.5	0	12.4	0	3.53	0	0.99	0	0.88	1	2.02	0
赵天金	37.6	0	0	1	0	0	1	0	1	84	1	1	41	1	1	58	1	45	44	1	0	1	7.19	0	139	0	0	220	0	5.5	0	1.67	0	0.32	0	0.66	20.3445	9.4	0	10.7	0	4.6	0	1.13	0	0.66	1	3.04	0
宁玉莲	46.8	0	1	0	0	0	1	0	0	45	0	0	29	0	0	43	0	27	65	0	0	0	14.17	1	125	0	1	297	0	13.5	1	0.87	1	0.22	0	0.88	20.3572	9.7	0	10.9	0	4.08	0	4.09	1	0.88	1	2.15	0
孔秀兰	39.13	0	0	0	1	0	1	0	0	62	1	0	46	1	1	54	1	43	42	1	0	1	11.41	1	126	0	1	253	0	9.1	1	1.63	0	0.68	1	1.01	20.382	9.9	0	11	0	4.06	0	1.97	1	1.01	0	2.24	0
石永芳	45.23	0	1	0	0	0	1	0	0	83	1	1	43	1	1	48	0	36	47	1	0	1	10.76	1	135	0	0	276	0	9.92	1	0.54	1	0.3	0	0.99	20.3832	9.9	0	11.2	0	6.67	1	2.67	1	0.99	1	4.28	1
于伟宏	35.9	0	1	0	0	1	0	0	0	41	0	0	33	0	0	45	0	28	68	0	0	0	6.79	0	181	0	0	232	0	4.97	0	1.39	0	0.39	0	1.13	20.3888	10.5	0	12.5	0	5.19	0	4.69	1	1.13	0	1.93	0
邢九洲	44.6	0	0	1	0	0	1	0	1	67	1	1	38	1	1	59	1	44	49	1	0	1	9.89	1	146	0	0	206	0	9	1	0.65	1	0.23	0	1.2	20.4038	10.3	0	12.3	0	4.63	0	1.34	0	1.2	0	2.61	0
莫来凤	40.4	0	1	0	0	1	0	0	0	69	1	1	29	0	0	45	0	28	69	0	0	0	7.4	0	138	0	0	275	0	6.1	0	1.11	0	0.26	0	1.84	20.4041	9	0	9.4	0	5.72	1	3.7	1	1.84	0	2.73	0
李国和	41.3	0	0	0	1	0	1	0	1	61	1	0	41	1	1	53	0	39	51	1	0	0	13.4	1	162	0	0	386	1	11.3	1	1.43	0	0.6	0	0.92	20.4185	9.5	0	10.1	0	5.5	1	2.53	1	0.92	1	3.43	1
胡孝江	45.95	0	1	0	0	0	1	0	1	54	0	0	37	0	1	52	0	38	53	0	0	0	15.47	1	149	0	0	183	0	14.52	1	0.65	1	0.28	0	0.9	20.4264	11.1	0	13.4	0	3.01	0	0.64	0	0.9	1	1.62	0
欧阳永山	42.7	0	0	1	0	0	1	0	1	73	1	1	35	0	0	57	1	42	41	1	0	1	8.7	0	137	0	0	145	0	7.59	1	0.6	1	0.42	0	1	20.4312	11.8	0	15.3	0	4.82	0	2.07	1	1	0	2.88	0
王桂侠	39.3	0	1	0	0	0	1	0	0	59	0	0	32	0	0	44	0	30	60	0	0	0	12.14	1	118	0	1	279	0	9.76	1	1.98	0	0.37	0	1.21	20.4568	11	0	13.5	0	4.61	0	0.49	0	1.21	0	2.67	0
何士良	41.94	0	0	1	0	0	1	0	1	53	0	0	40	1	1	46	0	35	48	1	0	1	10.49	1	164	0	0	225	0	9	1	1.15	0	0.32	0	1.21	20.4568	11.3	0	13.4	0	4.59	0	0.75	0	1.21	0	2.63	0
姚强	42.4	0	0	1	0	0	1	0	1	51	0	0	33	0	0	47	0	31	64	0	0	0	12.95	1	163	0	0	219	0	11.24	1	0.9	1	0.8	1	1.13	20.4706	9.3	0	11.5	0	4.64	0	1.05	0	1.13	0	2.7	0
孙秀喜	37.2	0	0	1	0	1	0	0	1	63	1	0	30	0	0	49	0	34	56	0	0	0	6.29	0	160	0	0	227	0	4.79	0	1.13	0	0.29	0	1.04	20.4711	9.3	0	9.8	0	3.22	0	1.35	0	1.04	0	1.57	0
范士庆	40.73	0	1	0	0	0	0	1	1	57	0	0	35	0	0	51	0	36	54	0	0	0	10.71	1	150	0	0	239	0	8.93	1	0.99	1	0.72	1	0.97	20.4714	10.7	0	12.6	0	4.34	0	2.65	1	0.97	1	2.43	0
刘长利	33.3	1	0	1	0	1	0	0	1	64	1	0	26	0	0	47	0	30	64	0	0	0	8.2	0	135	0	0	190	0	5.59	0	1.76	0	0.46	0	0.81	20.4717	10.5	0	12.1	0	3.26	0	1.35	0	0.81	1	1.84	0
张银	37.45	0	0	1	0	0	0	1	1	76	1	1	37	0	1	51	0	37	54	0	0	0	6.22	0	142	0	0	199	0	4.77	0	1.5	0	0.39	0	1.61	20.4775	9.1	0	10	0	4.7	0	1.31	0	1.61	0	2.34	0
张福运	38.31	0	0	1	0	0	1	0	1	53	0	0	35	0	0	49	0	35	57	0	0	0	10.17	1	156	0	0	178	0	7.98	1	1.83	0	0.34	0	0.89	20.4819	11.1	0	13.4	0	4.07	0	0.79	0	0.89	1	2.47	0
郭晓利	44.08	0	0	0	1	0	0	1	1	36	0	0	33	0	0	55	1	34	65	0	0	0	17.91	1	160	0	0	462	1	16.17	1	1.51	0	0.17	0	1.2	20.482	9.6	0	11.5	0	6.59	1	1.33	0	1.2	0	4.18	1
王森农	40.4	0	1	0	0	1	0	0	1	52	0	0	27	0	0	45	0	31	58	0	0	0	7.13	0	143	0	0	194	0	5.9	0	1.35	0	0.56	0	1.1	20.4824	8.8	0	9.2	0	2.65	0	0.65	0	1.1	0	1.25	0
于树林	39.5	0	0	1	0	0	1	0	1	59	0	0	38	1	1	59	1	46	42	1	0	1	10.79	1	170	0	0	147	0	8.73	1	1.7	0	0.94	1	1.78	20.4831	11.3	0	13.3	0	4.69	0	1.49	0	1.78	0	2.23	0
贺祥	40.08	0	0	1	0	0	1	0	1	46	0	0	38	1	1	53	0	37	57	0	0	0	8.95	0	157	0	0	196	0	7.35	1	1.32	0	0.25	0	1.46	20.4897	9.9	0	11.1	0	5.63	1	1.41	0	1.46	0	3.2	0
姚宝军	42.1	0	0	0	1	0	1	0	1	52	0	0	30	0	0	49	0	38	46	1	0	1	18.07	1	146	0	0	309	1	15.59	1	1.28	0	1.14	1	0.86	20.493	10.3	0	11.6	0	3.8	0	1.56	0	0.86	1	2.2	0
杨光	43.01	0	1	0	0	0	0	1	1	40	0	0	32	0	0	53	0	34	65	0	0	0	12.64	1	152	0	0	276	0	11.15	1	0.78	1	0.68	1	1.48	20.5097	9.7	0	11.5	0	3.9	0	4.32	1	1.48	0	1.5	0
马淑芹	41.91	0	0	1	0	0	0	1	0	72	1	1	31	0	0	50	0	35	56	0	0	0	10.65	1	134	0	0	208	1	9.17	1	0.91	1	0.56	0	1.95	20.5448	9.4	0	9.8	0	5.26	1	0.39	0	1.95	0	2.61	0
于祥	37.1	0	0	1	0	1	0	0	1	70	1	1	32	0	0	48	0	28	74	0	0	0	6.38	0	152	0	0	326	0	4.87	0	1.1	0	0.36	0	1.5	20.5747	10.8	0	12.6	0	3.91	0	0.79	0	1.5	0	2.05	0
徐孝占	37.5	0	1	0	0	0	1	0	1	58	0	0	40	1	1	60	1	49	39	1	1	1	17.52	1	150	0	0	211	0	13.52	1	2.88	0	1.7	1	0.99	20.5784	10.1	0	11.5	0	5.02	0	1.87	1	0.99	1	3.18	0
王爱宝	41.9	0	0	0	1	0	1	0	1	53	0	0	40	1	1	52	0	40	46	1	0	1	8.58	0	150	0	0	162	0	7.41	1	0.58	1	0.56	0	1.33	20.6118	10.1	0	11.8	0	4.67	0	1.76	1	1.33	0	2.54	0
李珍	35.3	0	0	0	1	0	1	0	0	48	0	0	34	0	0	47	0	33	57	0	0	0	10.15	1	116	0	1	309	1	7.39	1	2.15	0	0.53	0	1	20.6255	11	0	12.5	0	3.1	0	1.4	0	1	0	1.54	0
张瑞	40.1	0	1	0	0	0	1	0	1	59	0	0	35	0	0	67	1	50	49	1	0	1	9.9	1	146	0	0	197	0	8.19	1	0.97	1	0.73	1	1.89	20.6302	8.9	0	9.8	0	3.42	0	1.6	0	1.89	0	0.8	0
马义忠	37.7	0	1	0	0	0	1	0	1	61	1	0	29	0	0	44	0	32	54	0	0	0	10.42	1	148	0	0	179	0	8.11	1	1.87	0	0.34	0	1.29	20.6449	10.1	0	10.9	0	4.08	0	1.95	1	1.29	0	1.9	0
赵桂花	44.88	0	0	1	0	0	0	1	0	74	1	1	33	0	0	63	1	54	30	1	1	1	9.7	1	134	0	0	176	0	8.99	1	0.6	1	0.11	0	0.77	20.6507	10.9	0	13.3	0	4.09	0	2.26	1	0.77	1	2.43	0
李昆玉	40.1	0	0	1	0	0	1	0	1	80	1	1	35	0	0	55	1	43	43	1	0	1	11.81	1	143	0	0	192	0	9.78	1	1.44	0	0.5	0	0.7	20.6512	12.4	0	17	0	5.69	1	5.93	1	0.7	1	2.29	0
杜长友	40.7	0	0	1	0	0	1	0	1	70	1	1	41	1	1	58	1	38	61	0	0	0	10.29	1	150	0	0	213	0	8.66	1	1.19	0	0.39	0	0.84	20.678	11.4	0	14.5	0	5.08	0	0.97	0	0.84	1	2.89	0
迟桂林	40.3	0	0	0	1	0	0	1	1	66	1	1	34	0	0	53	0	38	55	0	0	0	6.12	0	138	0	0	208	1	5.1	0	0.75	1	0.23	0	1.18	20.6782	10.4	0	11.4	0	4.08	0	0.67	0	1.18	0	2.25	0
白东升	43.88	0	1	0	0	0	1	0	1	55	0	0	33	0	0	48	0	32	61	0	0	0	5.83	0	150	0	0	178	0	5.3	0	0.55	1	0.24	0	0.97	20.7177	10.2	0	11.5	0	5.73	1	1.9	1	0.97	1	3.62	1
李子明	41.3	0	1	0	0	0	1	0	1	28	0	0	34	0	0	55	1	40	53	0	0	0	26.77	1	153	0	0	286	0	22.91	0	2.78	0	1.4	1	0.67	20.7218	10	0	11.1	0	4.77	0	4.19	1	0.67	1	2.2	0
李振东	41.73	0	0	1	0	0	0	1	1	46	0	0	#NULL!	#NULL!	0	#NULL!	#NULL!	#NULL!	#NULL!	#NULL!	#NULL!	1	18.19	1	156	0	0	216	0	15.73	1	1.75	0	0.61	1	1	20.7228	11.1	0	14.4	0	3.59	0	1.46	0	1	0	1.93	0
刘秀云	43.59	0	0	0	1	0	1	0	0	70	1	1	33	0	0	44	0	30	59	0	0	0	12.27	1	129	0	1	275	0	11.1	1	0.65	1	0.59	0	1.32	20.7535	12.5	0	16.1	0	5.68	1	1.76	1	1.32	0	3.31	0
陈玉霞	44.67	0	0	0	1	0	1	0	0	74	1	1	38	1	1	55	1	41	48	1	0	1	10.43	1	130	0	0	243	0	9.67	1	0.58	1	0.16	0	0.77	20.7552	10.7	0	12.9	0	4.98	0	2.11	1	0.77	1	3.16	0
杜玉英	41.5	0	1	0	0	0	0	1	1	60	0	0	38	1	1	46	0	31	62	0	0	0	11.1	1	166	0	0	230	0	9.57	1	0.79	1	0.68	1	1.06	20.775	9.8	0	10.8	0	2.98	0	1.05	0	1.06	0	1.43	0
张宝芹	43.2	0	0	0	1	0	1	0	0	57	0	0	38	1	1	53	1	40	48	1	0	1	16.49	1	113	0	1	133	0	14.8	1	1.75	0	0.6	0	1.13	20.7758	10.9	0	13.8	0	4.16	0	0.98	0	1.13	0	2.33	0
王桂春	45.3	0	0	1	0	0	1	0	1	67	1	1	#NULL!	#NULL!	0	#NULL!	#NULL!	#NULL!	#NULL!	#NULL!	#NULL!	1	13.29	1	149	0	0	178	0	12.51	1	0.63	1	0.15	0	1.35	20.7795	9.3	0	9.4	0	4.81	0	0.87	0	1.35	0	3.06	0
于光	42.22	0	1	0	0	0	1	0	1	45	0	0	38	1	1	52	0	37	57	0	0	0	9.48	0	172	0	0	152	0	8.32	1	0.96	1	0.19	0	0.8	20.7872	12.5	0	16.8	0	4.05	0	1.88	1	0.8	1	2.41	0
张福来	40	0	0	1	0	0	1	0	1	61	1	0	31	0	0	59	1	41	58	0	0	0	9.44	0	134	0	0	251	0	7.85	1	1.6	0	0.47	0	1.63	20.7892	11	0	13.3	0	6.25	1	2.19	1	1.63	0	3.62	1
刘永江	42.8	0	0	1	0	0	1	0	1	63	1	0	38	1	1	59	1	47	43	1	0	1	9.35	0	138	0	0	210	0	8.33	1	0.7	1	0.31	0	1.88	20.8156	9.9	0	11.2	0	3.77	0	0.69	0	1.88	0	1.58	0
孙东明	41.6	0	0	1	0	0	1	0	1	78	1	1	44	1	1	62	1	46	50	1	0	0	14	1	157	0	0	272	0	12.14	1	1.34	0	0.47	0	1.16	20.8448	10.8	0	12.5	0	3.89	0	0.68	0	1.16	0	2.42	0
钟德财	43.35	0	0	0	1	0	0	1	1	62	1	0	34	0	0	50	0	35	56	0	0	0	9.32	0	150	0	0	168	0	8.43	1	0.67	1	0.18	0	1.09	20.8652	9.9	0	11	0	3.56	0	0.67	0	1.09	0	1.91	0
殷秀英	41.1	0	0	0	1	0	1	0	0	73	1	1	35	0	0	50	0	34	61	0	0	0	9.91	1	128	0	1	242	0	8.5	1	1.45	0	0.38	0	1.84	20.8691	11.1	0	13.4	0	4.46	0	0.83	0	1.84	0	2.01	0
刘桂芬	40.5	0	0	0	1	0	0	1	0	73	1	1	39	1	1	53	1	34	64	0	0	0	8.61	0	129	0	1	175	0	7.28	1	1	1	0.27	0	1.48	20.8772	11.2	0	14.5	0	6.08	1	1.43	0	1.48	0	3.95	1
王启明	36.8	0	0	0	1	0	1	0	1	74	1	1	30	0	0	53	0	40	49	1	0	1	8.85	0	133	0	0	167	0	6.81	1	1.45	0	0.35	0	1.53	20.9101	9.9	0	9.8	0	3.71	0	0.99	0	1.53	0	1.73	0
韩春生	36.56	0	1	0	0	0	1	0	1	69	1	1	28	0	0	51	0	40	44	1	0	1	7.4	0	98	1	1	289	0	5.66	0	0.96	1	0.76	1	1.19	20.9208	9.1	0	9.2	0	3.86	0	0.75	0	1.19	0	2.06	0
范宗有	36.6	0	0	0	1	0	0	1	1	57	0	0	#NULL!	#NULL!	0	#NULL!	#NULL!	#NULL!	#NULL!	#NULL!	#NULL!	1	8.16	0	166	0	0	163	0	6.25	0	1.22	0	0.61	1	0.67	20.9271	11.6	0	14.4	0	5.42	1	6.02	1	0.67	1	2.01	0
王瑞民	42.8	0	1	0	0	0	1	0	1	51	0	0	38	1	1	55	1	34	66	0	0	0	12.45	1	145	0	0	229	0	11.16	1	1.3	0	0.25	0	1.24	20.9436	9.4	0	10.4	0	3.68	0	1.81	1	1.24	0	1.62	0
刘宝全	43.62	0	1	0	0	0	1	0	1	51	0	0	35	0	0	52	0	37	55	0	0	0	14.73	1	156	0	0	278	0	13.46	1	0.96	1	0.29	0	1.18	20.9487	9.8	0	11.2	0	5.58	1	2.07	1	1.18	0	3.31	0
郭桂兰	34.3	1	1	0	0	0	0	1	0	65	1	0	35	0	0	43	0	28	68	0	0	0	8.93	0	128	0	1	288	0	6.42	1	2.16	0	0.3	0	0.75	20.9599	9.9	0	11.2	0	3.45	0	1.74	1	0.75	1	1.8	0
李长营	41.4	0	1	0	0	0	1	0	1	49	0	0	37	0	1	60	1	45	49	1	0	1	11.32	1	163	0	0	429	1	9.83	1	1.2	0	0.37	0	0.81	20.9752	10.3	0	11.6	0	2.88	0	1.08	0	0.81	1	1.58	0
刘桂芬	40.3	0	0	0	1	0	0	1	0	74	1	1	32	0	0	52	1	34	63	0	0	0	8.61	0	129	0	1	175	0	7.28	1	1	1	0.27	0	1.25	20.9809	9.8	0	10.6	0	5.43	1	1.8	1	1.25	0	3.36	0
史万富	42.1	0	1	0	0	0	1	0	1	62	1	0	40	1	1	57	1	45	43	1	0	1	14.57	1	138	0	0	161	0	12.88	1	0.45	1	1.24	1	1.49	20.9978	10.7	0	11.6	0	2.88	0	0.96	0	1.49	0	0.95	0
孙跃武	39.8	0	0	0	1	0	1	0	1	51	0	0	35	0	0	54	0	37	58	0	0	0	10.4	1	133	0	0	178	0	8.7	1	1.86	0	0.41	0	0.86	21.0186	9.5	0	10.2	0	3.15	0	1.52	0	0.86	1	1.6	0
王永良	44.3	0	0	1	0	0	1	0	1	59	0	0	37	0	1	60	1	42	56	0	0	0	13.38	1	140	0	0	214	0	12.46	1	0.6	1	0.31	0	0.76	21.0212	9.4	0	10.4	0	4.77	0	3.34	1	0.76	1	2.49	0
郭宗辉	36.6	0	0	1	0	1	0	0	1	63	1	0	33	0	0	51	0	34	61	0	0	0	6.99	0	149	0	0	207	0	5.38	0	1.7	0	0.5	0	0.99	21.0293	10.4	0	11.5	0	4.66	0	2.62	1	0.99	1	2.48	0
孙志强	44.79	0	0	1	0	0	1	0	1	34	0	0	#NULL!	#NULL!	0	#NULL!	#NULL!	#NULL!	#NULL!	#NULL!	#NULL!	1	14.36	1	169	0	0	21	0	13.53	1	0.56	1	0.24	0	0.75	21.036	10.9	0	13	0	4.93	0	2.15	1	0.75	1	3.13	0
董成	40.1	0	0	0	1	0	1	0	1	67	1	1	35	0	0	55	1	38	58	0	0	0	10.37	1	128	0	1	231	0	8.75	1	1.26	0	0.31	0	1.34	21.0419	9.2	0	9.9	0	5.59	1	1.36	0	1.34	0	3.26	0
史忠义	42	0	0	1	0	0	0	1	1	53	0	0	39	1	1	58	1	41	56	0	0	0	14.45	1	164	0	0	191	0	12.79	1	1.15	0	0.51	0	0.82	21.0743	10.8	0	13.3	0	4.71	0	5.35	1	0.82	1	1.46	0
陈宝林	39.7	0	0	0	1	0	1	0	1	53	0	0	35	0	0	49	0	35	56	0	0	0	11.63	1	173	0	0	198	0	9.74	1	1.21	0	0.5	0	0.74	21.0954	9.7	0	11.9	0	5.34	1	7.27	1	0.74	1	2.95	0
于国栋	38.66	0	1	0	0	0	1	0	1	47	0	0	37	0	1	53	0	34	64	0	0	0	9.17	0	151	0	0	177	0	7.48	1	1.28	0	0.34	0	0.68	21.0994	11.9	0	14.9	0	3.15	0	1.47	0	0.68	1	1.83	0
曹俭	38.22	0	1	0	0	0	0	1	1	69	1	1	54	1	1	54	0	42	45	1	0	1	9.36	0	158	0	0	146	0	7.55	1	1.29	0	0.5	0	1.18	21.1048	10.1	0	11.9	0	3.61	0	0.75	0	1.18	0	1.87	0
赵奎英	32.7	1	0	0	1	0	1	0	1	62	1	0	32	0	0	52	0	38	52	0	0	0	11.5	1	140	0	0	173	0	7.95	1	2.32	0	0.82	1	1.06	21.1408	10.1	0	11.4	0	3.49	0	1.19	0	1.06	0	1.89	0
宋泽民	35.2	0	0	0	1	1	0	0	1	83	1	1	30	0	0	49	0	32	63	0	0	0	4.86	0	130	0	0	153	0	3.62	0	0.94	1	0.26	0	1	21.1607	10.6	0	12.1	0	3.72	0	0.78	0	1	0	2.19	0
胡起忠	40.7	0	1	0	0	0	0	1	1	55	0	0	35	0	0	54	0	37	57	0	0	0	9.74	1	140	0	0	219	0	8.4	1	1.31	0	0.3	0	1.12	21.1898	9.3	0	9.6	0	4.28	0	3.13	1	1.12	0	2.22	0
王书华	37.69	0	0	1	0	0	1	0	0	70	1	1	#NULL!	#NULL!	0	#NULL!	#NULL!	#NULL!	#NULL!	#NULL!	#NULL!	1	14.17	1	152	0	0	248	0	11.33	1	1.77	0	1.6	1	1.08	21.2146	11.3	0	13.7	0	5.88	1	1.41	0	1.08	0	3.7	1
冯国芹	43.4	0	1	0	0	0	1	0	0	60	0	0	#NULL!	#NULL!	0	#NULL!	#NULL!	#NULL!	#NULL!	#NULL!	#NULL!	1	12.96	1	141	0	0	28	0	11.94	1	0.96	1	0.6	0	1.17	21.228	11.5	0	14	0	4.47	0	1.58	0	1.17	0	2.48	0
邵清友	38.9	0	1	0	0	0	0	1	1	60	0	0	35	0	0	59	1	42	58	0	0	0	8.71	0	148	0	0	167	0	7.2	1	0.99	1	0.5	0	0.58	21.2503	9.6	0	10.7	0	3.39	0	1.33	0	0.58	1	1.59	0
范成山	39.3	0	0	0	1	0	0	1	1	65	1	0	35	0	0	50	0	40	43	1	0	1	11.53	1	160	0	0	169	0	9.63	1	1.43	0	0.37	0	1.35	21.2522	10.7	0	13.4	0	5.32	1	1.35	0	1.35	0	3.36	0
丁淑英	41.8	0	1	0	0	0	1	0	0	79	1	1	34	0	0	49	0	32	65	0	0	0	7.75	0	129	0	1	158	0	6.89	1	0.54	1	0.3	0	1.01	21.2687	10.5	0	12.1	0	4.56	0	2.33	1	1.01	0	2.49	0
梁占军	34.5	1	1	0	0	0	1	0	1	63	1	0	33	0	0	48	0	34	55	0	0	0	15.9	1	151	0	0	299	0	11.67	1	2.79	0	0.44	0	1.11	21.2743	10.5	0	11.7	0	3.25	0	0.74	0	1.11	0	1.64	0
张立军	41.4	0	0	1	0	0	1	0	1	51	0	0	42	1	1	51	0	40	43	1	0	1	10.76	1	176	0	0	170	0	9.48	1	0.88	1	0.34	0	1.17	21.2812	11	0	14.1	0	7.06	1	5.46	1	1.17	0	4.17	1
涂亚平	38.6	0	1	0	0	0	1	0	1	61	1	0	35	0	0	54	0	38	58	0	0	0	10.51	1	130	0	0	246	0	8.64	1	1.35	0	0.48	0	1	21.2973	9.9	0	11	0	4.46	0	5.71	1	1	0	0.86	0
高岳岭	40.41	0	0	1	0	0	1	0	1	36	0	0	35	0	0	52	0	37	53	0	0	0	14.64	1	170	0	0	187	0	12.6	1	1.95	0	0.59	0	0.96	21.2981	11.1	0	12.9	0	5.29	1	0.56	0	0.96	1	3.41	1
王录	37.6	0	0	0	1	0	0	1	1	66	1	1	37	0	1	53	0	38	55	0	0	0	10.52	1	134	0	0	207	0	8.43	1	1.14	0	0.66	1	0.86	21.312	10.4	0	12	0	2.82	0	1.92	1	0.86	1	1.09	0
李存	41.13	0	1	0	0	0	1	0	1	49	0	0	30	0	0	51	0	40	42	1	0	1	14.96	1	157	0	0	326	0	13.13	1	1.4	0	0.78	1	1	21.339	9.9	0	11.3	0	4.62	0	2.49	1	1	0	2.65	0
罗振堂	40.8	0	1	0	0	0	1	0	1	39	0	0	#NULL!	#NULL!	0	#NULL!	#NULL!	#NULL!	#NULL!	#NULL!	#NULL!	1	15.9	1	164	0	0	288	0	13.85	1	1.18	0	0.77	1	1	21.3497	9.3	0	9.6	0	7.07	1	2.39	1	1	0	4.98	1
王俊鹏	40.1	0	0	0	1	0	1	0	1	53	0	0	33	0	0	51	0	33	63	0	0	0	16.63	1	155	0	0	227	0	14.24	1	1.67	0	0.69	1	1.54	21.3537	11	0	13	0	4.08	0	1.52	0	1.54	0	1.85	0
何英军	40.9	0	1	0	0	0	1	0	1	41	0	0	31	0	0	52	0	34	63	0	0	0	16.48	1	163	0	0	246	0	14.4	1	1.68	0	0.36	0	1	21.364	10.1	0	12.3	0	2.85	0	1.2	0	1	0	1.3	0
孔祥水	39.6	0	0	0	1	0	1	0	1	76	1	1	#NULL!	#NULL!	0	#NULL!	#NULL!	#NULL!	#NULL!	#NULL!	#NULL!	1	14.45	1	135	0	0	262	0	12.23	1	1.52	0	0.66	1	0.87	21.3729	11.3	0	13.4	0	4.01	0	3.15	1	0.87	1	2.2	0
阮树臣	39.6	0	0	1	0	0	1	0	1	64	1	0	51	1	1	46	0	32	57	0	0	0	8.55	0	154	0	0	202	0	7.24	1	0.77	1	0.5	0	0.93	21.3834	12	0	15.3	0	5.3	1	2.27	1	0.93	1	3.27	0
李德喜	35.2	0	0	1	0	1	0	0	1	58	0	0	35	0	0	52	0	32	69	0	0	0	12.47	1	153	0	0	231	0	9.39	1	2.2	0	0.58	0	0.56	21.3923	10.8	0	12.5	0	2.94	0	2.56	1	0.56	1	1.22	0
商桂梁	43.65	0	1	0	0	0	1	0	1	44	0	0	33	0	0	53	0	37	55	0	0	0	13.79	1	153	0	0	297	0	12.88	1	0.84	1	0.5	0	1.06	21.3977	10.9	0	13.2	0	6.27	1	2.51	1	1.06	0	3.92	1
李国栋	39.97	0	0	0	1	1	0	0	1	78	1	1	41	1	1	60	1	41	59	0	0	0	7.48	0	129	0	1	143	0	6.4	1	0.76	1	0.23	0	0.82	21.4064	10.3	0	12.2	0	2.15	0	0.47	0	0.82	1	1.02	0
郭金河	42.97	0	0	0	1	0	1	0	1	53	0	0	29	0	0	43	0	33	46	1	0	1	8.42	0	151	0	0	152	0	7.75	1	0.52	1	0.13	0	1.24	21.4202	9.1	0	10.4	0	3.82	0	0.73	0	1.24	0	1.99	0
姜文春	33.5	1	1	0	0	1	0	0	1	65	1	0	27	0	0	43	0	28	63	0	0	0	7.65	0	131	0	0	133	0	5.49	0	1.68	0	0.42	0	0.84	21.4223	10.6	0	11.6	0	3.09	0	1.04	0	0.84	1	1.78	0
随玉文	36.59	0	0	0	1	0	0	1	0	61	1	0	32	0	0	48	0	36	48	1	0	1	8.8	0	133	0	0	256	0	6.9	1	1.67	0	0.29	0	1.37	21.4291	9.5	0	10.8	0	3.47	0	0.47	0	1.37	0	1.63	0
徐成军	42.8	0	1	0	0	0	1	0	1	47	0	0	35	0	0	43	0	31	56	0	0	0	12.1	1	155	0	0	237	0	11.1	1	0.58	1	0.38	0	1.05	21.4335	9.4	0	10.6	0	3.03	0	0.53	0	1.05	0	1.53	0
王文书	41.7	0	0	0	1	0	0	1	1	58	0	0	35	0	0	50	0	34	60	0	0	0	9.81	1	160	0	0	213	0	8.77	1	0.91	1	0.11	0	1.16	21.4385	10.3	0	12.2	0	5.67	1	2.38	1	1.16	0	3.43	1
庞汉阁	41.9	0	0	0	1	0	1	0	1	54	0	0	31	0	0	55	1	39	56	0	0	0	8.47	0	142	0	0	205	0	7.61	1	0.63	1	0.2	0	1.03	21.4431	10.1	0	10.9	0	5.09	0	0.97	0	1.03	0	3.15	0
白淑芹	46.22	0	0	0	1	0	0	1	0	65	1	0	35	0	0	58	1	48	34	1	1	1	7.97	0	128	0	1	27	0	7.9	1	0.85	1	0.2	0	1.5	21.4456	9.2	0	9.9	0	4.69	0	2.98	1	1.5	0	2.25	0
王勤	41.34	0	0	1	0	0	1	0	1	73	1	1	35	0	0	49	0	34	56	0	0	0	6.63	0	159	0	0	193	0	5.88	0	0.65	1	0.9	1	1.36	21.4533	10.5	0	11.9	0	5.57	1	1.09	0	1.36	0	3.26	0
朱绍奎	33.2	1	0	0	1	0	1	0	1	65	1	0	31	0	0	47	0	32	60	0	0	0	8.57	0	125	0	1	224	0	6.11	0	1.5	0	0.8	1	1.06	21.4745	10.3	0	12.4	0	3.23	0	0.7	0	1.06	0	1.85	0
刘宝军	43.3	0	0	0	1	0	1	0	1	47	0	0	37	0	1	62	1	49	42	1	0	1	14.75	1	150	0	0	309	1	13.75	1	0.74	1	0.24	0	0.69	21.5289	10.3	0	12.2	0	4.05	0	1.53	0	0.69	1	2.01	0
曹庆发	35.53	0	1	0	0	0	1	0	1	71	1	1	30	0	0	44	0	33	48	1	0	1	8.87	0	138	0	0	236	0	6.79	1	1.2	0	0.86	1	1.18	21.5452	8.4	0	8.8	0	3.58	0	0.29	0	1.18	0	1.89	0
殷秀英	39.8	0	0	0	1	0	1	0	0	72	1	1	35	0	0	50	0	34	61	0	0	0	9.91	1	128	0	1	242	0	8.5	1	1.45	0	0.38	0	2.11	21.5507	9.8	0	11.2	0	6.26	1	0.83	0	2.11	0	3.24	0
张凤英	43.5	0	0	1	0	0	1	0	0	65	1	0	37	0	1	48	0	36	48	1	0	1	13.44	1	110	0	1	319	0	12.6	1	1.19	0	0.15	0	0.98	21.5517	9.5	0	10.9	0	2.26	0	0.82	0	0.98	1	0.94	0
金明	34.3	1	0	1	0	0	0	1	1	76	1	1	31	0	0	54	0	36	61	0	0	0	6.2	0	152	0	0	166	0	4.59	0	0.83	1	0.46	0	0.97	21.5837	10.9	0	13.7	0	2.66	0	0.97	0	0.97	1	1.25	0
陈宝玉	38.79	0	0	0	1	0	0	1	1	71	1	1	41	1	1	55	1	44	39	1	1	1	8	0	156	0	0	177	0	6.7	1	1.19	0	0.66	1	0.84	21.5906	11.8	0	14.2	0	5.34	1	1.55	0	0.84	1	3.45	1
金仕东	38	0	0	0	1	0	1	0	1	51	0	0	34	0	0	53	0	40	47	1	0	1	13.99	1	133	0	0	200	0	11.49	1	1.25	0	1.23	1	0.88	21.6132	10.8	0	13	0	4.57	0	1.97	1	0.88	1	2.76	0
梁春民	39.15	0	1	0	0	1	0	0	1	53	0	0	35	0	0	52	0	37	57	0	0	0	9.67	1	142	0	0	127	0	8.19	1	0.81	1	0.3	0	0.76	21.6334	11.3	0	13.8	0	2.96	0	0.67	0	0.76	1	1.69	0
陈怀仁	35.4	0	0	1	0	0	0	1	1	77	1	1	29	0	0	53	0	33	56	0	0	0	7.35	1	153	0	0	184	0	5.63	0	1.41	0	0.24	0	0.84	21.638	10.5	0	11.8	0	3.82	0	1.31	0	0.84	1	2.38	0
许贺龙	42.19	0	0	0	1	0	1	0	1	47	0	0	37	0	1	54	0	37	57	0	0	0	20.49	1	143	0	0	262	0	18.72	1	1.17	0	0.6	0	1.05	21.6548	10.3	0	12	0	6.21	1	1.56	0	1.05	0	3.97	1
王利民	42.8	0	0	1	0	0	1	0	1	56	0	0	35	0	0	52	0	41	41	1	0	1	8.94	0	151	0	0	177	0	8.29	1	0.46	1	0.19	0	1.29	21.6657	10.7	0	12.8	0	4.7	0	0.43	0	1.29	0	2.69	0
张富华	42.9	0	1	0	0	0	1	0	1	58	0	0	#NULL!	#NULL!	0	#NULL!	#NULL!	#NULL!	#NULL!	#NULL!	#NULL!	1	13.28	1	154	0	0	142	0	12.35	1	0.66	1	0.26	0	1.38	21.6776	10.8	0	13.3	0	6.16	1	1.43	0	1.38	0	3.68	1
高桂英	41.73	0	0	1	0	0	1	0	0	76	1	1	#NULL!	#NULL!	0	#NULL!	#NULL!	#NULL!	#NULL!	#NULL!	#NULL!	1	16.91	1	120	0	1	437	1	15.3	1	1.24	0	0.63	1	0.76	21.682	9.7	0	11	0	4.39	0	1.9	1	0.76	1	2.71	0
张永民	40.73	0	0	0	1	0	1	0	1	72	1	1	40	1	1	55	1	42	46	1	0	1	9.76	1	135	0	0	263	0	8.62	1	1.1	0	0.12	0	1.16	21.6842	11.4	0	14.6	0	4.05	0	0.71	0	1.16	0	2.24	0
王静贤	42.4	0	0	0	1	0	1	0	0	64	1	0	#NULL!	#NULL!	0	#NULL!	#NULL!	#NULL!	#NULL!	#NULL!	#NULL!	1	9.97	1	133	0	0	218	0	9.17	1	0.64	1	0.15	0	1.42	21.6924	10.9	0	13.4	0	6.97	1	1.08	0	1.42	0	4.33	1
赵云	41.58	0	1	0	0	0	0	1	1	34	0	0	33	0	0	59	1	46	44	1	0	1	14.1	1	148	0	0	210	1	12.72	1	0.87	1	0.47	0	1.09	21.6962	11.2	0	13.8	0	4.33	0	0.62	0	1.09	0	2.53	0
兰继华	41.3	0	1	0	0	1	0	0	1	60	0	0	34	0	0	55	1	33	70	0	0	0	5.51	1	137	0	0	203	0	4.94	0	0.54	1	0.2	0	0.66	21.7083	10.5	0	12.4	0	3.93	0	4.6	1	0.66	1	1.18	0
崔俊杰	40.89	0	0	1	0	0	1	0	1	53	0	0	35	0	0	54	0	39	54	0	0	0	10.53	1	165	0	0	173	0	9.35	1	0.95	1	0.22	0	1.01	21.7153	9.5	0	10.8	0	4.52	0	1.22	0	1.01	0	2.69	0
王大江	36.9	0	0	1	0	0	0	1	1	49	0	0	38	1	1	57	1	39	59	0	0	0	9.73	1	127	0	1	165	0	7.8	1	2.15	0	0.37	0	0.97	21.7248	9.6	0	10.3	0	2.89	0	0.76	0	0.97	1	1.46	0
刘金学	40.9	0	1	0	0	0	1	0	1	41	0	0	38	1	1	65	1	50	46	1	0	1	19.11	1	147	0	0	231	0	16.99	1	1.14	0	0.95	1	1.3	21.7375	10	0	10.7	0	2.99	0	0.48	0	1.3	0	1.47	0
王淑苹	40.4	0	0	0	1	0	1	0	0	58	0	0	35	0	0	48	0	34	55	0	0	0	8.91	0	115	0	1	227	0	7.83	1	0.97	1	0.11	0	1.21	21.7522	9.7	0	10.6	0	4.01	0	1.68	0	1.21	0	2.04	0
何树新	42.1	0	1	0	0	0	1	0	1	47	0	0	32	0	0	53	0	37	57	0	0	0	8.88	0	194	0	0	185	0	8.15	1	0.66	1	0.7	1	1.5	21.8003	10.7	0	12.7	0	5.68	1	0.86	0	1.5	0	3.79	1
李利	39.8	0	0	0	1	1	0	0	1	60	0	0	32	0	0	53	0	34	66	0	0	0	10.51	1	144	0	0	204	0	9.14	1	1.2	0	0.32	0	0.98	21.8505	9.4	0	10.1	0	5.58	1	1.72	1	0.98	1	3.51	1
李淑贤	38.3	0	0	0	1	0	0	1	0	62	1	0	37	0	1	54	1	38	56	0	0	0	11.1	1	97	1	1	272	0	9.29	1	1.35	0	0.41	0	1.25	21.8521	10.2	0	11.8	0	7.25	1	2.22	1	1.25	0	4.99	1
罗薛	40.5	0	1	0	0	0	1	0	1	75	1	1	39	1	1	60	1	46	46	1	0	1	9.2	0	134	0	0	175	0	8.15	1	0.68	1	0.17	0	1.11	21.8733	10.6	0	12.6	0	5	0	2.03	1	1.11	0	2.97	0
李正臣	34.1	1	1	0	0	0	0	1	1	64	1	0	41	1	1	62	1	40	63	0	0	0	7.77	0	134	0	0	218	0	5.8	0	2.14	0	0.48	0	1.27	21.8903	11.2	0	13.7	0	2.74	0	0.91	0	1.27	0	1.06	0
王树发	41.44	0	0	0	1	0	1	0	1	59	0	0	32	0	0	50	0	35	58	0	0	0	9.22	0	154	0	0	239	0	8.37	1	0.72	1	0.11	0	1.14	21.9066	11	0	13.2	0	4.69	0	0.57	0	1.14	0	2.78	0
王金琢	39.1	0	0	0	1	0	0	1	0	71	1	1	38	1	1	49	0	34	56	0	0	0	6.35	0	127	0	1	215	0	5.44	0	0.72	1	0.17	0	0.97	21.9103	9.9	0	11.4	0	4.93	0	4.22	1	0.97	1	2.04	0
杜贺文	35.1	0	0	1	0	1	0	0	1	65	1	0	31	0	0	46	0	30	64	0	0	0	7.77	0	132	0	0	265	0	5.98	0	1.53	0	0.18	0	0.84	21.9267	10.7	0	12.5	0	3.68	0	0.64	0	0.84	1	2.21	0
张艳芹	40.7	0	1	0	0	0	1	0	0	47	0	0	38	1	1	55	1	39	56	0	0	0	8.41	0	89	1	1	431	1	7.51	1	0.86	1	0.3	0	1.08	21.9407	9.3	0	9.8	0	7.35	1	6.83	1	1.08	0	3.69	1
张付	39.4	0	0	1	0	0	1	0	1	55	0	0	#NULL!	#NULL!	0	#NULL!	#NULL!	#NULL!	#NULL!	#NULL!	#NULL!	1	17.65	1	151	0	0	262	0	15.27	1	1.84	0	0.48	0	0.87	21.9583	10.1	0	11.6	0	4.55	0	1.85	1	0.87	1	2.84	0
刘汉国	40.23	0	0	1	0	0	0	1	1	68	1	1	43	1	1	59	1	50	32	1	1	1	4.49	0	127	0	1	154	0	3.97	0	0.43	1	0.9	1	1.35	21.9783	9.5	0	10.9	0	5.94	1	0.6	0	1.35	0	3.61	1
王小娟	40.8	0	0	1	0	0	1	0	0	61	1	0	30	0	0	47	0	37	43	1	0	1	24.14	1	126	0	1	355	1	21.65	1	2.3	0	0.17	0	1.23	21.9817	#NULL!	#NULL!	#NULL!	#NULL!	8.41	1	1.48	0	1.23	0	5.6	1
孙凤	39.59	0	0	0	1	0	1	0	1	54	0	0	35	0	0	58	1	45	46	1	0	1	18.63	1	130	0	0	291	0	16.22	1	1.79	0	0.6	0	1.14	21.9914	11.1	0	12.9	0	4.96	0	1.19	0	1.14	0	2.94	0
王桂喜	35.3	0	1	0	0	0	1	0	1	51	0	0	34	0	0	47	0	28	71	0	0	0	11.46	1	149	0	0	229	0	8.9	1	2.12	0	0.4	0	1.09	22.0004	9.2	0	9.6	0	4.38	0	1.83	1	1.09	0	2.46	0
宋武	41.3	0	1	0	0	0	1	0	1	62	1	0	30	0	0	46	0	33	54	0	0	0	12.38	1	150	0	0	172	0	11.25	1	0.78	1	0.31	0	0.82	22.003	11.5	0	14.7	0	5.17	0	1.54	0	0.82	1	3.65	1
孙宝贵	40.9	0	0	0	1	0	1	0	1	74	1	1	26	0	0	41	0	33	43	1	0	1	9.92	1	145	0	0	268	0	8.93	1	0.64	1	0.32	0	1.36	22.0098	9.2	0	9.2	0	3.61	0	1.19	0	1.36	0	1.68	0
马传廷	38.6	0	0	1	0	0	1	0	1	64	1	0	44	1	1	55	1	44	41	1	0	1	11.17	1	145	0	0	221	0	9.49	1	1.3	0	0.61	1	1.31	22.0103	10.1	0	11.4	0	4.3	0	0.82	0	1.31	0	2.62	0
张立全	40	0	1	0	0	0	1	0	1	47	0	0	35	0	0	51	0	33	63	0	0	0	12.64	1	136	0	0	338	0	11.13	1	1.19	0	0.24	0	0.87	22.0134	9.9	0	11.6	0	3.95	0	1.63	0	0.87	1	2.3	0
金海峰	39.9	0	1	0	0	0	1	0	1	39	0	0	31	0	0	55	1	40	50	1	0	0	13.35	1	136	0	0	208	0	11.76	1	1.14	0	0.41	0	0.84	22.0777	9.4	0	10.2	0	4.56	0	1.94	1	0.84	1	2.84	0
郭金树	41.29	0	1	0	0	0	1	0	1	63	1	0	37	0	1	51	0	35	56	0	0	0	13.26	1	164	0	0	149	0	12.11	1	0.76	1	0.36	0	0.84	22.1185	13.5	1	18.7	1	4.62	0	0.88	0	0.84	1	2.94	0
苏兴华	41.3	0	0	1	0	0	1	0	1	41	0	0	35	0	0	53	0	40	46	1	0	1	14.87	1	145	0	0	234	0	13.59	1	0.65	1	0.63	1	1.1	22.1288	10.1	0	11.2	0	4.73	0	3.41	1	1.1	0	2.56	0
葛瑞	41.9	0	1	0	0	0	1	0	1	73	1	1	38	1	1	48	0	30	68	0	0	0	16.3	1	154	0	0	224	0	15.12	1	1.15	0	0.2	0	0.99	22.1386	10.8	0	13.4	0	3.65	0	1.94	1	0.99	1	1.78	0
郑忠信	37.88	0	1	0	0	0	1	0	1	77	1	1	32	0	0	45	0	26	56	0	0	0	7.45	0	136	0	0	170	0	6.25	0	0.97	1	0.22	0	0.87	22.1469	10.7	0	12	0	3.08	0	0.79	0	0.87	1	1.69	0
胡万	41.95	0	1	0	0	0	1	0	1	70	1	1	35	0	0	52	0	36	57	0	0	0	13.84	1	135	0	0	238	0	12.86	1	0.75	1	0.22	0	1.15	22.15	10.7	0	12.9	0	5.81	1	1.76	1	1.15	0	3.55	1
胡玉旺	37	0	0	1	0	0	1	0	1	57	0	0	38	1	1	60	1	45	53	0	0	0	8.11	0	136	0	0	181	0	6.65	1	1.3	0	0.43	0	0.82	22.1615	10.8	0	12.4	0	3.6	0	1.46	0	0.82	1	2.12	0
苗连金	39.95	0	0	1	0	0	1	0	1	59	0	0	35	0	0	47	0	34	54	0	0	0	10.47	1	167	0	0	275	0	9.28	1	0.89	1	0.3	0	1.81	22.1863	9.5	0	10.8	0	5.75	1	0.51	0	1.81	0	3.1	0
王树海	41.7	0	1	0	0	0	1	0	1	56	0	0	39	1	1	53	0	40	48	1	0	1	9.49	0	144	0	0	217	0	8.78	1	0.61	1	0.1	0	1.23	22.1867	11.1	0	13.5	0	4.59	0	0.91	0	1.23	0	2.95	0
张凤清	40.4	0	0	1	0	0	1	0	1	65	1	0	38	1	1	52	0	37	54	0	0	0	19.61	1	136	0	0	224	0	17.58	1	1.26	0	0.75	1	1.06	22.1901	9.9	0	10.7	0	3.39	0	1.5	0	1.06	0	1.65	0
安福德	41.2	0	0	0	1	0	1	0	1	60	0	0	35	0	0	51	0	40	43	1	0	1	8.99	0	148	0	0	185	0	8.22	1	0.53	1	0.23	0	1.37	22.1929	11.4	0	13.8	0	5.21	1	0.8	0	1.37	0	2.99	0
崔国立	42.82	0	0	1	0	0	1	0	1	40	0	0	35	0	0	51	0	41	41	1	0	1	16.46	1	135	0	0	316	0	15.65	1	0.53	1	0.28	0	0.81	22.2043	9.9	0	11.7	0	4.49	0	0.49	0	0.81	1	2.9	0
李淑霞	39.6	0	0	1	0	0	1	0	0	75	1	1	28	0	0	41	0	28	61	0	0	0	6.65	0	133	0	0	163	0	5.85	0	0.65	1	0.14	0	1.18	22.2146	10.1	0	10.6	0	4.02	0	1.28	0	1.18	0	2.03	0
杨金楠	39.98	0	0	0	1	0	1	0	1	33	0	0	33	0	0	49	0	35	57	0	0	0	21.5	1	160	0	0	216	0	19.12	1	1.43	0	0.46	0	1.13	22.2437	11.8	0	16.2	0	4.15	0	2.33	1	1.13	0	2.18	0
任桂芝	39.88	0	1	0	0	0	1	0	0	75	1	1	40	1	1	58	1	45	46	1	0	1	9.96	1	134	0	0	157	0	8.85	1	0.9	1	0.19	0	1.14	22.2807	10.2	0	11.9	0	6.5	1	4.19	1	1.14	0	3.87	1
刘海明	37.73	0	0	0	1	0	1	0	1	60	0	0	38	1	1	52	0	40	48	1	0	1	7.6	0	156	0	0	142	0	6.39	1	0.93	1	0.2	0	1.04	22.2844	11.7	0	13.9	0	4.14	0	0.86	0	1.04	0	2.39	0
尤凤荣	43	0	1	0	0	0	1	0	0	64	1	0	35	0	0	47	0	36	47	1	0	1	12.95	1	196	0	0	246	0	12.41	1	0.38	1	0.12	0	1.25	22.2861	10.6	0	12.1	0	6.59	1	2.83	1	1.25	0	3.28	0
平国生	38.7	0	0	0	1	0	1	0	1	61	1	0	32	0	0	54	0	36	62	0	0	0	9.57	1	148	0	0	179	0	8.27	1	1.5	0	0.24	0	0.94	22.3297	10.9	0	12.7	0	4.08	0	0.74	0	0.94	1	2.8	0
哈元奎	39.9	0	0	0	1	0	1	0	1	46	0	0	31	0	0	52	0	37	53	0	0	0	15.26	1	158	0	0	177	0	13.6	1	1.16	0	0.46	0	0.98	22.3363	9.3	0	10.5	0	5.3	1	1.5	0	0.98	1	3.64	1
王革	41.1	0	1	0	0	0	1	0	1	63	1	0	45	1	1	63	1	42	62	0	0	0	10.38	1	161	0	0	218	0	9.54	1	0.57	1	0.26	0	1.77	22.3619	10.5	0	11.2	0	3.75	0	0.78	0	1.77	0	1.63	0
王士会	39.2	0	1	0	0	0	1	0	1	63	1	0	30	0	0	45	0	33	52	0	0	0	15.51	1	165	0	0	176	0	13.6	1	1.26	0	0.6	0	1.32	22.3687	9.9	0	10.8	0	3.99	0	0.71	0	1.32	0	2.35	0
尤瑞林	37.2	0	0	0	1	1	0	0	1	49	0	0	41	1	1	60	1	47	44	1	0	1	5.28	0	113	1	1	164	0	4.4	0	0.96	1	0.2	0	0.69	22.4014	11.2	0	13.8	0	4.99	0	1.94	1	0.69	1	3.42	1
王春雨	36.9	0	0	0	1	0	0	1	1	45	0	0	39	1	1	47	0	32	59	0	0	0	9.45	0	163	0	0	211	0	7.82	1	0.89	1	0.65	1	1.05	22.4258	9.8	0	10.5	0	3.88	0	1.94	1	1.05	0	1.95	0
王春雨	36.9	0	0	0	1	0	0	1	1	45	0	0	39	1	1	47	0	32	59	0	0	0	9.45	0	163	0	0	211	0	7.82	1	0.89	1	0.65	1	1.05	22.4258	9.8	0	10.5	0	3.88	0	1.94	1	1.05	0	1.95	0
崔玉芬	39.6	0	0	1	0	1	0	0	0	65	1	0	34	0	0	49	0	34	58	0	0	0	3.85	0	113	0	1	209	0	3.42	0	0.41	1	0.1	0	1.46	22.4321	11.6	0	14.3	0	3.64	0	1.75	1	1.46	0	1.38	0
白续山	39.79	0	0	0	1	0	1	0	1	75	1	1	39	1	1	46	0	33	55	0	0	0	9.93	1	157	0	0	240	1	8.87	1	0.79	1	0.24	0	1.1	22.4492	11.2	0	14.1	0	4.41	0	0.5	0	1.1	0	2.6	0
刘淑芳	40.8	0	0	0	1	0	1	0	0	77	1	1	37	1	1	50	0	32	64	0	0	0	12.31	1	132	0	0	196	0	11.28	1	0.68	1	0.33	0	1.36	22.459	10.5	0	12.1	0	3.48	0	3.09	1	1.36	0	0.72	0
陈立发	36.34	0	1	0	0	0	1	0	1	56	0	0	35	0	0	51	0	34	62	0	0	0	11.18	1	162	0	0	196	0	9.13	1	1.28	0	0.74	1	1.54	22.4721	11.6	0	14.8	0	4.24	0	0.58	0	1.54	0	2.1	0
窦启贵	37.6	0	0	0	1	0	1	0	1	63	1	0	30	0	0	48	0	31	64	0	0	0	10.45	1	136	0	0	160	0	8.83	1	1.23	0	0.37	0	1.28	22.4728	10.2	0	10.7	0	3.1	0	0.87	0	1.28	0	1.42	0
管廷德	39.04	0	0	0	1	0	1	0	1	62	1	0	34	0	0	50	0	34	59	0	0	0	10.69	1	141	0	0	294	0	9.39	1	1.1	0	0.26	0	1.44	22.4998	11	0	13.6	0	4.1	0	0.7	0	1.44	0	2.06	0
崔书英	37.73	0	0	1	0	0	1	0	0	62	1	0	34	0	0	46	0	31	60	0	0	0	9.89	1	142	0	0	286	0	8.4	1	1.19	0	0.28	0	1.97	22.5111	11.1	0	14	0	6.55	1	0.74	0	1.97	0	3.59	1
王占东	39.71	0	1	0	0	0	0	1	1	41	0	0	#NULL!	#NULL!	0	#NULL!	#NULL!	#NULL!	#NULL!	#NULL!	#NULL!	1	8.12	0	159	0	0	282	0	7.26	1	0.75	1	0.9	1	1.22	22.5155	9.9	0	10.3	0	4.96	0	1.2	0	1.22	0	2.87	0
商志强	35.5	0	0	0	1	0	1	0	1	50	0	0	32	0	0	54	0	36	62	0	0	0	10.41	1	155	0	0	204	0	8.33	1	1.33	0	0.62	1	0.82	22.5406	9.3	0	10.2	0	4.9	0	1.44	0	0.82	1	3.12	0
罗仁秀	39.8	0	0	0	1	0	1	0	0	60	0	0	33	0	0	46	0	30	64	0	0	0	10.7	1	156	0	0	262	0	9.6	1	1.1	0	0.9	1	0.83	22.5426	9.4	0	10.6	0	4.59	0	1.39	0	0.83	1	3.13	0
张希化	33.68	1	0	0	1	0	1	0	1	75	1	1	33	0	0	41	0	32	43	1	0	1	11.79	1	150	0	0	198	0	8.96	1	1.98	0	0.82	1	0.95	22.5643	9	0	8.7	0	3.85	0	0.84	0	0.95	1	2.24	0
李文喜	37.7	0	1	0	0	0	1	0	1	66	1	1	27	0	0	47	0	28	71	0	0	0	9.4	0	119	1	1	214	0	8	1	1.11	0	0.26	0	1.17	22.5746	8.3	0	8.4	0	4.17	0	1.53	0	1.17	0	2.25	0
崔金凤	42.29	0	0	0	1	0	1	0	0	37	0	0	29	0	0	52	1	41	42	1	0	1	9.32	0	150	0	0	325	0	8.9	1	0.79	1	0.36	0	0.95	22.5806	10.6	0	12.5	0	8.33	1	10.07	1	0.95	1	4.9	1
王贺丰	31.4	1	0	1	0	0	1	0	1	53	0	0	43	1	1	66	1	53	52	0	0	0	5.54	1	117	1	0	218	0	3.93	0	1.2	0	0.49	0	0.64	22.5919	11.4	0	14.1	0	2.62	0	0.83	0	0.64	1	1.6	0
王成林	38.1	0	0	1	0	0	1	0	1	59	0	0	35	0	0	51	0	36	55	0	0	0	11.29	1	142	0	0	241	0	9.72	1	1.1	0	0.52	0	1.38	22.5968	10.6	0	12.7	0	3.79	0	0.82	0	1.38	0	1.85	0
陈凤朝	41	0	0	1	0	0	1	0	1	57	0	0	27	0	0	46	0	32	58	0	0	0	7.86	0	148	0	0	190	0	7.29	1	0.48	1	0.8	1	1.46	22.6215	8.7	0	9.2	0	3.24	0	2.56	1	1.46	0	0.62	0
逯玉芬	40.8	0	0	1	0	0	1	0	0	58	0	0	37	0	1	50	0	36	55	0	0	0	10.18	1	133	0	0	179	0	9.41	1	0.54	1	0.23	0	1.25	22.6559	10.3	0	12	0	3.67	0	0.77	0	1.25	0	1.86	0
韩天侠	37.05	0	0	0	1	0	0	1	0	68	1	1	35	0	0	52	1	40	46	1	0	1	8.63	0	133	0	0	169	0	7.25	1	0.81	1	0.53	0	1.46	22.6746	10.9	0	12.7	0	5.16	0	2.32	1	1.46	0	2.73	0
孟凡宾	35.6	0	1	0	0	0	1	0	1	46	0	0	38	1	1	51	0	34	59	0	0	0	10.69	1	133	0	0	204	0	8.63	1	1.7	0	0.94	1	1.18	22.6769	10	0	11	0	3.27	0	0.4	0	1.18	0	1.63	0
刘德来	34.6	1	1	0	0	0	1	0	1	65	1	0	34	0	0	57	1	41	55	0	0	0	7.48	0	135	0	0	155	0	5.87	0	0.95	1	0.64	1	1.35	22.6809	9.3	0	9.5	0	4.48	0	1.41	0	1.35	0	2.36	0
柳铁成	39.5	0	0	0	1	1	0	0	1	50	0	0	35	0	0	52	0	38	54	0	0	0	10.52	1	149	0	0	205	0	9.44	1	0.87	1	0.2	0	0.91	22.7174	10.2	0	11.5	0	4.74	0	2.66	1	0.91	1	3.12	0
杨明	40.6	0	1	0	0	0	1	0	1	66	1	1	31	0	0	50	0	35	58	0	0	0	15.41	1	155	0	0	216	0	14.22	1	0.68	1	0.51	0	1.66	22.7285	11.5	0	13.9	0	3.78	0	0.53	0	1.66	0	1.88	0
高景昀	37.9	0	1	0	0	0	1	0	1	44	0	0	35	0	0	49	0	35	55	0	0	0	8.45	0	152	0	0	215	0	7.28	1	0.99	1	0.14	0	1	22.7319	9.9	0	11.2	0	4.65	0	0.7	0	1	0	2.85	0
王才	34.8	1	1	0	0	0	1	0	1	60	0	0	37	0	1	57	1	42	51	1	0	0	16.8	1	152	0	0	161	0	13.3	1	1.92	0	1.57	1	1.28	22.749	11.3	0	13.8	0	2.9	0	0.62	0	1.28	0	1.34	0
朱淑珍	38.8	0	0	1	0	0	1	0	0	83	1	1	37	0	1	48	0	33	60	0	0	0	10.36	1	127	0	1	282	0	9.16	1	1.17	0	0.2	0	1.05	22.7879	9.9	0	11.5	0	4.32	0	2.42	1	1.05	0	2.37	0
刘淑英	35.54	0	1	0	0	1	0	0	0	60	0	0	29	0	0	45	0	30	63	0	0	0	3.58	0	136	0	0	121	0	2.9	0	1.21	0	0.25	0	1.37	22.7928	9.7	0	10.4	0	5.27	1	0.99	0	1.37	0	3.02	0
刘宝华	44.2	0	1	0	0	0	1	0	1	60	0	0	28	0	0	52	0	36	57	0	0	0	11.81	1	135	0	0	216	0	11.9	1	0.48	1	0.2	0	1.33	22.7968	11.1	0	13.1	0	4.76	0	1.29	0	1.33	0	2.62	0
于国田	39.8	0	1	0	0	0	1	0	1	63	1	0	34	0	0	53	0	44	37	1	1	1	16.94	1	160	0	0	34	0	15.37	1	0.7	1	0.85	1	1.89	22.797	10.6	0	12.1	0	6	1	1.65	0	1.89	0	3.36	0
王凤永	40.33	0	1	0	0	0	1	0	1	59	0	0	#NULL!	#NULL!	0	#NULL!	#NULL!	#NULL!	#NULL!	#NULL!	#NULL!	1	12.33	1	142	0	0	283	0	11.34	1	0.72	1	0.23	0	1.7	22.8046	9.9	0	11.3	0	4.44	0	0.85	0	1.7	0	2.11	0
付井斋	40.5	0	0	1	0	0	1	0	1	79	1	1	39	1	1	57	1	42	49	1	0	1	5.97	0	114	1	1	181	0	5.52	0	0.26	1	0.17	0	1.13	22.8302	10.6	0	11.8	0	2.5	0	0.63	0	1.13	0	1.03	0
张贺文	36.26	0	1	0	0	0	1	0	1	53	0	0	33	0	0	49	0	33	62	0	0	0	9.6	1	142	0	0	209	1	7.95	1	1.21	0	0.26	0	1.12	22.8385	9.8	0	11.3	0	4.17	0	2.16	1	1.12	0	2.22	0
朱士民	39.8	0	0	1	0	0	0	1	1	61	1	0	45	1	1	58	1	44	47	1	0	1	6.74	0	161	0	0	226	0	6.13	0	0.47	1	0.13	0	0.85	22.8516	10.1	0	11.3	0	3.16	0	1.13	0	0.85	1	1.74	0
王桂云	39.8	0	1	0	0	0	1	0	0	45	0	0	#NULL!	#NULL!	0	#NULL!	#NULL!	#NULL!	#NULL!	#NULL!	#NULL!	1	15.85	#NULL!	143	0	0	25	0	14.42	1	0.46	1	0.96	1	1.15	22.8588	12.8	0	17.3	0	3.45	0	0.52	0	1.15	0	1.79	0
安子江	34.4	1	0	1	0	0	1	0	1	73	1	1	39	1	1	54	0	38	57	0	0	0	7.78	0	132	0	0	190	0	6.12	0	1.2	0	0.6	0	1.19	22.8672	9.7	0	10.4	0	3.98	0	0.68	0	1.19	0	2.16	0
梁广库	36.39	0	0	0	1	0	0	1	1	57	0	0	40	1	1	52	0	36	59	0	0	0	8.71	0	142	0	0	189	0	7.25	1	1.12	0	0.3	0	0.95	22.8738	10.2	0	11.8	0	4.71	0	0.66	0	0.95	1	2.94	0
殷亚平	34.7	1	0	1	0	0	0	1	1	60	0	0	31	0	0	46	0	37	41	1	0	1	9.8	1	129	0	1	374	1	7.78	1	1.57	0	0.41	0	1.13	22.8783	8.2	0	8.5	0	3.42	0	0.79	0	1.13	0	1.75	0
张明利	38.98	0	1	0	0	0	0	1	1	45	0	0	32	0	0	51	0	34	61	0	0	0	15.91	1	160	0	0	246	0	14.2	1	1.18	0	0.69	1	1.59	22.8969	9	0	10.4	0	4.29	0	0.6	0	1.59	0	2.1	0
张桂华	39.65	0	0	0	1	0	1	0	0	50	0	0	#NULL!	#NULL!	0	#NULL!	#NULL!	#NULL!	#NULL!	#NULL!	#NULL!	1	17.98	1	132	0	0	168	0	16.36	1	1.17	0	0.36	0	1.22	22.9483	9.7	0	10.9	0	5.23	1	1.08	0	1.22	0	3.1	0
康树林	38.36	0	0	1	0	0	1	0	1	64	1	0	34	0	0	54	0	34	66	0	0	0	8.15	0	132	0	0	177	0	7.19	1	0.73	1	0.2	0	1.1	22.9981	11.1	0	13.6	0	3.77	0	0.62	0	1.1	0	2.07	0
蔡永青	39.96	0	0	0	1	0	1	0	1	55	0	0	35	0	0	48	0	36	48	1	0	1	9.52	1	137	0	0	182	0	8.76	1	0.69	1	0.7	1	1.01	23.0272	8.8	0	9.2	0	4.73	0	2.05	1	1.01	0	2.77	0
郝长青	41.09	0	0	1	0	0	1	0	1	64	1	0	28	0	0	42	0	32	48	1	0	1	16.52	1	136	0	0	199	0	15.66	1	0.47	1	0.38	0	0.85	23.0699	10.8	0	12.4	0	2.65	0	0.38	0	0.85	1	1.4	0
石井云	36.3	0	0	0	1	0	1	0	1	76	1	1	38	1	1	45	0	31	59	0	0	0	7.88	0	146	0	0	169	0	6.6	1	1.8	0	0.6	0	1.47	23.0734	10.5	0	12.6	0	4.2	0	0.83	0	1.47	0	2.1	0
王艳	43	0	0	0	1	0	1	0	0	65	1	0	41	1	1	46	0	36	45	1	0	1	13	1	138	0	0	304	1	12.9	1	0.71	1	0.15	0	1.1	23.0769	11.5	0	14.4	0	4.8	0	3.94	1	1.1	0	2.57	0
陈桂云	37.19	0	0	0	1	0	1	0	0	62	1	0	40	1	1	55	1	43	46	1	0	1	13.31	1	159	0	0	196	0	11.43	1	1.32	0	0.54	0	1.32	23.091	11	0	13.4	0	4.96	0	2.35	1	1.32	0	2.68	0
王文海	39.8	0	0	1	0	0	1	0	1	60	0	0	#NULL!	#NULL!	0	#NULL!	#NULL!	#NULL!	#NULL!	#NULL!	#NULL!	1	8.41	0	140	0	0	192	0	7.73	1	0.34	1	0.3	0	1.16	23.0941	10.1	0	11.1	0	3.85	0	2.14	1	1.16	0	1.94	0
曹桂林	40.55	0	0	0	1	0	1	0	1	64	1	0	37	0	1	57	1	38	60	0	0	0	14.46	1	136	0	0	253	0	13.55	1	0.68	1	0.2	0	1.08	23.1089	12.2	0	15.3	0	4.67	0	1.89	1	1.08	0	2.68	0
许淑荣	37.61	0	0	0	1	0	0	1	0	65	1	0	38	1	1	55	1	43	44	1	0	1	6.65	0	115	0	1	248	0	5.78	0	0.56	1	0.28	0	0.78	23.1102	11.7	0	16.9	0	4.57	0	4.47	1	0.78	1	2.59	0
逯玉球	39.55	0	1	0	0	0	1	0	1	54	0	0	34	0	0	43	0	38	43	1	0	1	17.14	1	154	0	0	228	0	15.68	1	1.9	0	0.34	0	#NULL!	23.1307	11.4	0	13.5	0	#NULL!	0	#NULL!	0	#NULL!	1	#NULL!	0
刘汉生	38.92	0	0	1	0	0	1	0	1	73	1	1	34	0	0	59	1	48	36	1	1	1	12.54	1	167	0	0	184	0	11.29	1	1.5	0	0.16	0	1.79	23.1326	10.5	0	12.1	0	3.92	0	0.72	0	1.79	0	1.63	0
李翠珍	36.8	0	0	0	1	0	1	0	0	58	0	0	44	1	1	62	1	47	46	1	0	1	15.57	1	143	0	0	184	0	13.28	1	0.9	1	1.34	1	1.07	23.1772	9.4	0	10.7	0	4.64	0	2.33	1	1.07	0	2.62	0
李景玉	39.2	0	0	1	0	0	1	0	1	74	1	1	37	0	1	50	0	36	54	0	0	0	8.1	0	141	0	0	187	0	7.4	1	0.88	1	0.17	0	1.25	23.3056	11.8	0	14.8	0	5.02	0	0.4	0	1.25	0	2.98	0
苏纪兰	38.9	0	1	0	0	0	1	0	0	58	0	0	30	0	0	42	0	29	58	0	0	0	6.23	0	149	0	0	217	0	5.66	0	0.51	1	0.5	0	1.13	23.3549	9.1	0	10	0	5.14	0	2.95	1	1.13	0	2.67	0
孙树枝	39.89	0	0	0	1	0	1	0	0	65	1	0	29	0	0	53	1	43	37	1	1	1	16.43	1	136	0	0	42	0	15.31	1	0.89	1	0.21	0	1.16	23.36	10.6	0	13.2	0	5.95	1	1.56	0	1.16	0	3.68	1
韩铁松	38.81	0	1	0	0	0	0	1	1	69	1	1	34	0	0	50	0	35	58	0	0	0	6.98	0	124	0	1	131	0	6.34	1	0.41	1	0.21	0	2.24	23.404	11.3	0	14.9	0	3.19	0	0.52	0	2.24	0	0.71	0
肖桂芹	40.8	0	0	0	1	0	1	0	0	66	1	1	30	0	0	49	0	35	56	0	0	0	10.28	1	120	0	1	237	0	9.83	1	0.42	1	0.3	0	1.43	23.4369	12.8	0	16.6	0	4.54	0	0.57	0	1.43	0	2.85	0
池江	33.13	1	0	1	0	0	1	0	1	61	1	0	#NULL!	#NULL!	0	#NULL!	#NULL!	#NULL!	#NULL!	#NULL!	#NULL!	1	8.37	0	139	0	0	263	0	6.5	1	1.75	0	0.45	0	1.24	23.4405	10.8	0	12.8	0	4.13	0	1.05	0	1.24	0	2.21	0
韩兴满	40.48	0	1	0	0	0	1	0	1	51	0	0	#NULL!	#NULL!	0	#NULL!	#NULL!	#NULL!	#NULL!	#NULL!	#NULL!	1	7.9	0	140	0	0	29	0	7.5	1	0.65	1	0.17	0	1.13	23.4527	11.8	0	14.9	0	3.19	0	0.52	0	1.13	0	1.6	0
王小娟	38.24	0	0	1	0	0	1	0	0	61	1	0	30	0	0	47	0	37	43	1	0	1	24.14	1	126	0	1	355	1	21.65	1	2.3	0	0.17	0	0.87	23.4532	9.5	0	10.6	0	3.35	0	0.79	0	0.87	1	1.91	0
杨文瑞	38.84	0	0	0	1	1	0	0	1	67	1	1	37	0	1	51	0	31	70	0	0	0	9.42	0	118	1	1	277	0	8.6	1	0.91	1	0.4	0	0.98	23.5054	10.9	0	13.1	0	3.63	0	0.89	0	0.98	1	2.03	0
高凤侠	35.23	0	0	0	1	0	1	0	0	83	1	1	41	1	1	42	0	31	52	1	0	0	11.29	1	138	0	0	226	0	9.36	1	1.13	0	0.79	1	1.25	23.5326	10.5	0	12.4	0	6.23	1	1.08	0	1.25	0	3.88	1
袁成才	35.9	0	0	0	1	0	1	0	1	64	1	0	40	1	1	60	1	48	40	1	0	1	9.8	1	146	0	0	218	0	8.28	1	0.48	1	0.31	0	1.36	23.5348	9.6	0	10.4	0	4.44	0	0.61	0	1.36	0	2.8	0
姚玉芝	37.88	0	0	0	1	0	1	0	0	76	1	1	32	0	0	47	0	37	42	1	0	1	10.56	1	115	0	1	176	0	9.42	1	0.56	1	0.57	0	0.98	23.5492	9.5	0	10.4	0	4.2	0	1.55	0	0.98	1	2.42	0
胡宝勤	37.26	0	0	1	0	0	1	0	1	61	1	0	#NULL!	#NULL!	0	#NULL!	#NULL!	#NULL!	#NULL!	#NULL!	#NULL!	1	7.81	0	144	0	0	244	0	6.86	1	0.9	1	0.4	0	1.01	23.5738	11.3	0	13.8	0	3.21	0	1.22	0	1.01	0	1.64	0
张凤文	37.47	0	0	1	0	0	1	0	1	70	1	1	39	1	1	49	0	35	56	0	0	0	8.15	0	124	0	1	167	0	7.2	1	0.61	1	0.34	0	1.41	23.5771	9.6	0	10.3	0	3.04	0	0.4	0	1.41	0	1.26	0
马玉秋	38.82	0	1	0	0	0	1	0	1	40	0	0	35	0	0	55	1	39	54	0	0	0	13.22	1	149	0	0	205	0	12.1	1	0.91	1	0.2	0	0.88	23.5775	11.4	0	13.5	0	2.95	0	0.41	0	0.88	1	1.62	0
刘强	35.9	0	0	1	0	0	1	0	1	55	0	0	33	0	0	53	0	42	43	1	0	1	10.57	1	165	0	0	279	0	8.95	1	1.3	0	0.52	0	1.1	23.586	10.8	0	13.4	0	4.82	0	1.01	0	1.1	0	2.88	0
刘金荣	37	0	1	0	0	0	1	0	0	64	1	0	32	0	0	49	0	33	62	0	0	0	10.89	1	130	0	0	179	0	9.51	1	1.13	0	0.23	0	1.15	23.6021	11.3	0	14.2	0	4.66	0	3.26	1	1.15	0	2.03	0
张宝山	37.34	0	0	1	0	0	1	0	1	46	0	0	35	0	0	41	0	29	52	0	0	0	7.01	0	141	0	0	230	1	6.19	0	0.58	1	0.22	0	1.14	23.6482	9.3	0	9.9	0	4.16	0	1.27	0	1.14	0	2.29	0
陈海	39.5	0	0	1	0	0	1	0	1	53	0	0	37	0	1	51	0	36	56	0	0	0	10.56	1	156	0	0	132	0	9.88	1	0.6	1	0.4	0	1.01	23.6862	10.8	0	12.8	0	3.55	0	0.85	0	1.01	0	1.95	0
骆福名	33.7	1	1	0	0	0	0	1	1	47	0	0	40	1	1	60	1	42	57	0	0	0	8.53	0	123	0	1	167	0	6.81	1	1	1	0.71	1	1.28	23.6902	10.8	0	12.9	0	3.38	0	0.97	0	1.28	0	1.58	0
马玉英	37	0	1	0	0	0	1	0	0	70	1	1	27	0	0	41	0	28	58	0	0	0	10.81	1	130	0	0	192	0	9.49	1	0.73	1	0.58	0	1.18	23.7268	10.5	0	11.6	0	3.72	0	1.02	0	1.18	0	2.08	0
程雨	37.9	0	0	0	1	0	1	0	1	56	0	0	38	1	1	54	0	38	56	0	0	0	16.19	1	136	0	0	154	0	14.56	1	0.49	1	0.98	1	1.08	23.7288	11.1	0	14.4	0	4.33	0	2.06	1	1.08	0	2.31	0
王国兴	40.1	0	0	0	1	0	1	0	1	55	0	0	43	1	1	66	1	52	42	1	0	1	14.65	1	150	0	0	223	0	13.95	1	0.6	1	0.41	0	1.17	23.7461	9.5	0	10.3	0	5.02	0	1.68	0	1.17	0	3.09	0
熊立军	37.51	0	0	0	1	0	1	0	1	57	0	0	32	0	0	52	0	38	52	0	0	0	21.61	1	154	0	0	209	1	19.25	1	1.34	0	0.95	1	0.84	23.7481	11.1	0	13.4	0	4.58	0	0.51	0	0.84	1	2.94	0
孟庆义	40.4	0	0	1	0	0	0	1	1	49	0	0	#NULL!	#NULL!	0	#NULL!	#NULL!	#NULL!	#NULL!	#NULL!	#NULL!	1	12.19	1	170	0	0	286	0	11.7	1	0.81	1	0.29	0	1.2	23.7575	8.9	0	9.4	0	5.36	1	1.28	0	1.2	0	3.58	1
李洪文	38.32	0	0	1	0	0	0	1	1	69	1	1	31	0	0	45	0	32	55	0	0	0	13.96	1	141	0	0	259	0	12.71	1	0.9	1	0.33	0	1.15	23.7594	10.1	0	12	0	3.52	0	2.02	1	1.15	0	1.69	0
刘福录	36.4	0	1	0	0	0	1	0	1	66	1	1	30	0	0	57	1	45	44	1	0	1	21.12	1	162	0	0	265	0	18.28	1	1.31	0	1.51	1	1.19	23.7783	10.8	0	13	0	3.52	0	0.43	0	1.19	0	1.82	0
姬月华	36.33	0	0	0	1	0	1	0	0	79	1	1	37	0	1	50	0	35	56	0	0	0	9.1	0	143	0	0	191	0	7.88	1	0.98	1	0.23	0	1.39	23.8352	11.7	0	14.7	0	3.73	0	0.55	0	1.39	0	1.82	0
常俊玉	39.28	0	0	0	1	0	1	0	1	54	0	0	32	0	0	50	0	32	66	0	0	0	10.25	1	153	0	0	299	0	9.61	1	0.4	1	0.24	0	2.01	23.8687	10.3	0	11.7	0	4.67	0	0.75	0	2.01	0	2.05	0
李士贤	34.1	1	1	0	0	1	0	0	1	72	1	1	#NULL!	#NULL!	0	#NULL!	#NULL!	#NULL!	#NULL!	#NULL!	#NULL!	1	9.49	1	137	0	0	217	0	7.73	1	1.17	0	0.52	0	1.04	23.8869	9.6	0	10.4	0	2.55	0	0.57	0	1.04	0	1.25	0
杨立锐	39.5	0	1	0	0	0	1	0	1	33	0	0	40	1	1	55	1	38	59	0	0	0	9.8	1	184	0	0	298	0	9.25	1	0.52	1	0.3	0	0.74	23.8956	9.9	0	11	0	4.81	0	1.84	1	0.74	1	3.23	0
李立学	34.8	1	0	0	1	0	1	0	1	60	0	0	35	0	0	47	0	28	71	0	0	0	14.57	1	139	0	0	221	0	12.12	1	1.77	0	0.63	1	0.75	23.9036	11.2	0	13.5	0	3.43	0	1.38	0	0.75	1	2.05	0
张忠政	38.1	0	0	1	0	0	1	0	1	77	1	1	40	1	1	46	0	32	58	0	0	0	8.22	0	136	0	0	319	0	7.49	1	0.5	1	0.21	0	0.95	23.9158	9.8	0	11	0	3.94	0	0.47	0	0.95	1	2.35	0
刘玉华	38.28	0	0	1	0	0	1	0	0	37	0	0	33	0	0	55	1	44	42	1	0	1	15.62	1	122	0	1	361	1	14.31	1	0.94	1	0.35	0	1.4	23.9324	10.4	0	11.9	0	3.93	0	0.76	0	1.4	0	1.95	0
王建军	33.94	1	0	0	1	0	1	0	1	53	0	0	32	0	0	41	0	28	60	0	0	0	29.33	1	149	0	0	239	0	23.9	1	4.23	0	1.81	1	0.66	24.009	10.4	0	12.5	0	4.44	0	1.88	1	0.66	1	2.84	0
赵祚颂	38.5	0	0	0	1	0	1	0	1	76	1	1	38	1	1	58	1	37	64	0	0	0	8.1	0	156	0	0	185	0	7.49	1	0.57	1	0.3	0	#NULL!	24.018	9.1	0	9.8	0	#NULL!	0	#NULL!	0	#NULL!	1	#NULL!	0
王更礼	33.2	1	0	1	0	0	1	0	1	68	1	1	35	0	0	48	0	29	71	0	0	0	13.92	1	133	0	0	277	0	11.1	1	1.26	0	1.54	1	0.46	24.0185	9.4	0	10.3	0	3.81	0	0.98	0	0.46	1	1.98	0
金云平	34.1	1	0	0	1	0	0	1	1	76	1	1	39	1	1	49	0	40	38	1	1	1	11.1	1	138	0	0	236	0	9.1	1	1.44	0	0.64	1	1.09	24.0416	10.2	0	11.6	0	4.3	0	1.85	1	1.09	0	2.38	0
柴玉枝	36.6	0	0	0	1	0	1	0	0	78	1	1	37	1	1	55	1	43	41	1	0	1	9.5	0	125	0	1	210	0	8.36	1	0.97	1	0.15	0	1.4	24.0437	10	0	11	0	5.11	0	1.04	0	1.4	0	2.86	0
杨喜斌	37.32	0	0	1	0	0	1	0	1	60	0	0	38	1	1	52	0	33	66	0	0	0	12.75	1	146	0	0	231	0	11.45	1	0.96	1	0.29	0	1.67	24.0632	10.8	0	14.1	0	5.12	0	0.55	0	1.67	0	2.71	0
冷子印	35.3	0	0	0	1	0	1	0	1	71	1	1	35	0	0	58	1	46	44	1	0	1	8.41	0	134	0	0	165	0	7.15	1	0.87	1	0.37	0	0.79	24.0844	9.9	0	10.9	0	3.38	0	3.46	1	0.79	1	1.02	0
张禄	37.12	0	1	0	0	0	1	0	1	69	1	1	41	1	1	51	0	34	60	0	0	0	14.85	1	211	0	0	172	0	13.28	1	0.67	1	0.63	1	0.9	24.0915	#NULL!	#NULL!	#NULL!	#NULL!	2.75	0	0.38	0	0.9	1	1.44	0
王会林	35.2	0	0	1	0	0	1	0	1	61	1	0	34	0	0	52	0	35	62	0	0	0	11.21	1	144	0	0	197	0	9.51	1	1.6	0	0.64	1	0.97	24.1008	10.5	0	12.7	0	3.69	0	0.86	0	0.97	1	2.09	0
范宝成	37.17	0	0	1	0	0	1	0	1	62	1	0	33	0	0	52	0	40	46	1	0	1	9.56	1	135	0	0	235	0	8.57	1	0.74	1	0.22	0	1.29	24.1174	11.4	0	13.5	0	4.16	0	0.67	0	1.29	0	2.23	0
杨国武	36	0	0	1	0	0	1	0	1	57	0	0	27	0	0	57	1	44	44	1	0	1	12.91	1	146	0	0	138	0	11.22	1	1.3	0	0.65	1	0.97	24.1415	13.4	1	22	1	3.4	0	1.23	0	0.97	1	1.87	0
张宝	38.35	0	0	0	1	0	1	0	1	53	0	0	#NULL!	#NULL!	0	#NULL!	#NULL!	#NULL!	#NULL!	#NULL!	#NULL!	1	18	1	151	0	0	273	0	16.7	1	0.95	1	0.32	0	1.08	24.1924	10.7	0	12.1	0	5.68	1	0.83	0	1.08	0	3.6	1
傅桂芝	38.67	0	0	0	1	0	1	0	0	81	1	1	39	1	1	46	0	33	55	0	0	0	8.23	0	129	0	1	284	0	7.7	1	0.84	1	0.26	0	1.64	24.1945	11.5	0	14.8	0	5.08	0	0.87	0	1.64	0	2.67	0
王文革	36.5	0	0	1	0	0	1	0	1	59	0	0	31	0	0	51	0	37	55	0	0	0	11.3	1	129	0	1	291	0	9.98	1	0.97	1	0.7	1	1.35	24.1969	10.4	0	12.6	0	4.97	0	0.41	0	1.35	0	2.86	0
李兰英	38.6	0	1	0	0	0	1	0	0	45	0	0	38	1	1	50	0	38	49	1	0	1	15.58	1	136	0	0	325	0	14.59	1	0.73	1	0.25	0	1.21	24.2605	10.3	0	11.8	0	4.85	0	1.27	0	1.21	0	2.79	0
刘彦青	37.8	0	1	0	0	0	1	0	0	55	0	0	28	0	0	52	1	36	58	0	0	0	10.16	1	132	0	0	164	0	9.32	1	0.67	1	0.15	0	0.96	24.2678	12.1	0	16.9	0	2.84	0	1.29	0	0.96	1	1.29	0
王洪全	36.34	0	0	0	1	0	1	0	1	55	0	0	38	1	1	55	1	44	42	1	0	1	10.84	1	127	0	1	210	0	9.56	1	0.85	1	0.41	0	1.54	24.2685	10.7	0	12.7	0	4.04	0	0.46	0	1.54	0	1.95	0
白云成	35.23	0	1	0	0	0	1	0	1	78	1	1	34	0	0	57	1	40	57	0	0	0	8.14	0	148	0	0	190	0	7	1	0.79	1	0.34	0	1.44	24.4096	10.7	0	12.9	0	4.89	0	0.44	0	1.44	0	2.72	0
王金合	38.3	0	0	0	1	0	1	0	1	61	1	0	43	1	1	48	0	34	58	0	0	0	6.62	0	132	0	0	231	0	6.19	0	0.34	1	0.7	1	1.16	24.4137	10.7	0	12.4	0	3.39	0	0.67	0	1.16	0	1.72	0
唐计祥	37.72	0	0	0	1	0	0	1	1	74	1	1	30	0	0	50	0	38	49	1	0	1	8.31	0	142	0	0	183	0	7.66	1	0.52	1	0.11	0	1.38	24.4375	10	0	10.7	0	4.32	0	0.65	0	1.38	0	2.29	0
王海	38.42	0	0	0	1	0	1	0	1	66	1	1	38	1	1	57	1	47	36	1	1	1	13.2	1	135	0	0	2	0	12.4	1	0.75	1	0.23	0	1.21	24.4506	12.4	0	16.2	0	4.17	0	0.63	0	1.21	0	2.31	0
尹建国	35.82	0	0	0	1	0	1	0	1	66	1	1	34	0	0	40	0	26	63	0	0	0	11.38	1	153	0	0	213	0	9.97	1	1.2	0	0.18	0	1.11	24.4584	10.5	0	12.5	0	4.23	0	1.6	0	1.11	0	2.34	0
袁秀英	37.96	0	0	1	0	0	1	0	0	50	0	0	34	0	0	53	1	40	49	1	0	1	12.97	1	132	0	0	300	0	12.12	1	0.75	1	0.8	1	1.09	24.6171	10.5	0	12.3	0	5.18	0	0.81	0	1.09	0	3.19	0
张希学	32.1	1	1	0	0	0	1	0	1	64	1	0	43	1	1	52	0	41	42	1	0	1	12.25	1	163	0	0	196	0	9.69	1	1.44	0	1	1	0.8	24.6424	9.8	0	9.8	0	3.77	0	0.79	0	0.8	1	2.1	0
王洋	35.51	0	1	0	0	0	1	0	1	63	1	0	38	1	1	51	0	34	62	0	0	0	10.44	1	133	0	0	218	0	9.16	1	0.89	1	0.37	0	0.84	24.7084	10.6	0	12.2	0	3.85	0	0.53	0	0.84	1	2.36	0
蔡国武	34.11	1	0	0	1	0	1	0	1	58	0	0	31	0	0	53	0	42	44	1	0	1	5.41	0	139	0	0	153	0	4.58	0	0.57	1	0.24	0	1.43	24.8191	11.8	0	14.1	0	4.28	0	0.64	0	1.43	0	2.22	0
李金成	35.27	0	0	0	1	0	1	0	1	49	0	0	37	0	1	63	1	51	39	1	1	1	15.1	1	140	0	0	332	0	13.24	1	1.43	0	0.42	0	0.99	24.8603	10.8	0	12.7	0	5.29	1	1.17	0	0.99	1	3.32	0
秦才	37.6	0	0	0	1	0	1	0	1	64	1	0	32	0	0	47	0	33	53	0	0	0	15.27	1	167	0	0	218	0	14.3	1	0.47	1	0.47	0	1.29	24.9063	10.4	0	11.8	0	4	0	0.94	0	1.29	0	2.28	0
迟永海	36.3	0	1	0	0	0	1	0	1	58	0	0	#NULL!	#NULL!	0	#NULL!	#NULL!	#NULL!	#NULL!	#NULL!	#NULL!	1	17.36	1	177	0	0	17	0	15.74	1	1.16	0	0.44	0	1.16	24.9775	11.1	0	13	0	4.09	0	1.33	0	1.16	0	2.33	0
彭安山	36.8	0	0	1	0	0	1	0	1	62	1	0	33	0	0	47	0	36	46	1	0	1	16.85	1	145	0	0	256	0	15.5	1	1.48	0	0.29	0	0.48	24.9968	10.9	0	13	0	1.29	0	0.52	0	0.48	1	0.6	0
王成武	34	1	0	0	1	0	1	0	1	82	1	1	38	1	1	58	1	46	43	1	0	1	6	1	122	0	1	174	0	5.1	0	0.98	1	0.25	0	0.94	25	10.7	0	13.2	0	2.49	0	0.53	0	0.94	1	1.31	0
翁思源	37.41	0	0	1	0	0	1	0	1	65	1	0	38	1	1	48	0	36	47	1	0	1	17.32	1	143	0	0	177	0	16.21	1	0.86	1	0.22	0	0.74	25.0177	11.3	0	14.4	0	4.23	0	3.32	1	0.74	1	2.46	0
刘井武	37.02	0	0	1	0	0	1	0	1	67	1	1	32	0	0	48	0	34	58	0	0	0	8.13	0	145	0	0	218	0	7.54	1	0.51	1	0.6	0	1.15	25.0521	9.7	0	11	0	4.52	0	1.29	0	1.15	0	2.57	0
曾庆普	36.8	0	0	0	1	0	0	1	1	78	1	1	28	0	0	54	0	42	45	1	0	1	10.49	1	153	0	0	212	0	9.72	1	0.62	1	0.14	0	1.25	25.1793	11.5	0	14.3	0	5.11	0	0.86	0	1.25	0	3	0
宋文祥	35.34	0	1	0	0	0	1	0	1	70	1	1	40	1	1	55	1	37	59	0	0	0	9.44	0	135	0	0	222	0	8.41	1	0.68	1	0.31	0	1.36	25.2091	11.7	0	13.2	0	4.28	0	0.39	0	1.36	0	2.3	0
张满利	35.9	0	0	0	1	0	1	0	1	59	0	0	37	0	1	48	0	37	46	1	0	1	17.44	1	136	0	0	179	0	15.79	1	0.98	1	0.65	1	1.03	25.2198	11.5	0	14.4	0	3.94	0	1.8	1	1.03	0	2.15	0
迟彦如	35.1	0	0	1	0	0	1	0	1	62	1	0	30	0	0	49	0	33	60	0	0	0	10.89	1	148	0	0	238	0	9.72	1	0.81	1	0.33	0	1.27	25.4291	9.2	0	10.4	0	4.38	0	0.89	0	1.27	0	2.4	0
王霙	33.8	1	0	0	1	0	1	0	1	59	0	0	40	1	1	54	0	40	47	1	0	1	7.8	0	164	0	0	165	0	6.71	1	0.86	1	0.19	0	1.05	25.4514	12.2	0	17.1	0	3.72	0	0.39	0	1.05	0	2.49	0
刘洪振	34.5	1	0	0	1	0	1	0	1	62	1	0	#NULL!	#NULL!	0	#NULL!	#NULL!	#NULL!	#NULL!	#NULL!	#NULL!	1	12.77	1	133	0	0	321	0	11.24	1	1.2	0	0.24	0	0.97	25.5127	10.8	0	12.7	0	3.97	0	0.7	0	0.97	1	2.33	0
王翠金	35.85	0	1	0	0	0	1	0	0	44	0	0	#NULL!	#NULL!	0	#NULL!	#NULL!	#NULL!	#NULL!	#NULL!	#NULL!	1	21.62	1	134	0	0	264	0	19.82	1	1.27	0	0.52	0	0.72	25.5717	10.6	0	12.2	0	5.47	1	5.93	1	0.72	1	3.21	0
张淑华	36.1	0	0	0	1	0	0	1	0	57	0	0	33	0	0	43	0	26	71	0	0	0	18.76	1	127	0	1	236	0	17.35	1	1.6	0	0.34	0	0.86	25.6188	11.1	0	13.3	0	6.33	1	2.56	1	0.86	1	4.31	1
周玉顺	36.06	0	0	1	0	0	1	0	1	59	0	0	39	1	1	55	1	45	39	1	1	1	15.54	1	175	0	0	284	0	14.37	1	1.1	0	0.14	0	1.05	25.6437	10.9	0	13.6	0	4.39	0	1.87	1	1.05	0	2.49	0
张春英	35.87	0	0	0	1	0	1	0	0	48	0	0	31	0	0	42	0	32	47	1	0	1	17.86	1	132	0	0	243	0	16.5	1	0.93	1	0.42	0	1.46	25.7556	11.2	0	12.9	0	3.89	0	0.66	0	1.46	0	1.88	0
刘臣仓	36.3	0	1	0	0	0	1	0	1	67	1	1	37	0	1	48	0	33	59	0	0	0	6.92	0	143	0	0	201	1	6.48	1	0.3	1	0.12	0	1.28	25.7966	11.7	0	14.3	0	4.61	0	0.31	0	1.28	0	2.63	0
胡国青	33.31	1	0	0	1	0	1	0	1	58	0	0	35	0	0	46	0	37	41	1	0	1	20.39	1	129	0	1	233	0	17.58	1	1.78	0	0.97	1	0.93	25.8837	10	0	11.7	0	3.68	0	1.38	0	0.93	1	2.06	0
闫德宇	31.8	1	0	1	0	0	1	0	1	65	1	0	#NULL!	#NULL!	0	#NULL!	#NULL!	#NULL!	#NULL!	#NULL!	#NULL!	1	8.98	0	126	0	1	25	0	7.4	1	1.26	0	0.62	1	1.07	25.9136	10.8	0	12.6	0	3.37	0	0.42	0	1.07	0	1.8	0
刘凤林	36.4	0	0	0	1	0	1	0	1	68	1	1	#NULL!	#NULL!	0	#NULL!	#NULL!	#NULL!	#NULL!	#NULL!	#NULL!	1	8.68	0	138	0	0	18	0	8.2	1	0.52	1	0.14	0	1.37	25.9533	10.1	0	10.9	0	4.64	0	0.74	0	1.37	0	2.54	0
张国仁	36.23	0	0	0	1	0	1	0	1	69	1	1	#NULL!	#NULL!	0	#NULL!	#NULL!	#NULL!	#NULL!	#NULL!	#NULL!	1	14.21	1	127	0	1	273	0	13.45	1	0.52	1	0.23	0	1.18	26.1252	10.7	0	11.9	0	4.24	0	0.51	0	1.18	0	2.4	0
崔晓伟	32.1	1	0	1	0	1	0	0	1	60	0	0	30	0	0	46	0	31	59	0	0	0	15.6	1	128	0	0	189	0	13.23	1	0.85	1	0.77	1	1.26	26.4198	8.7	0	8.9	0	3.49	0	0.87	0	1.26	0	1.83	0
刘井雨	33.23	1	1	0	0	0	1	0	1	63	1	0	37	0	1	52	0	40	45	1	0	1	10.7	1	131	0	0	173	0	9.4	1	0.56	1	0.43	0	1.18	26.4371	12.7	0	17.5	0	3.33	0	0.44	0	1.18	0	1.68	0
何秀芬	33.61	1	0	1	0	0	1	0	0	49	0	0	35	0	0	53	1	41	44	1	0	1	7.49	0	123	0	1	231	0	6.84	1	0.5	1	0.14	0	1.23	27.171	10.3	0	11.8	0	4.99	0	0.73	0	1.23	0	2.94	0
耿明军	33.7	1	0	0	1	0	1	0	1	65	1	0	35	0	0	58	1	45	46	1	0	1	8.21	0	130	0	0	289	0	7.53	1	0.48	1	0.2	0	1.72	27.2159	9.6	0	10.3	0	4.73	0	0.47	0	1.72	0	2.36	0
关立成	33.77	1	0	0	1	0	1	0	1	70	1	1	30	0	0	43	0	33	49	1	0	1	16.36	1	119	1	1	233	0	15.2	1	0.5	1	0.61	1	2.1	27.5124	8.9	0	9.7	0	4.74	0	0.48	0	2.1	0	2.06	0
李金林	32.38	1	1	0	0	0	1	0	1	54	0	0	#NULL!	#NULL!	0	#NULL!	#NULL!	#NULL!	#NULL!	#NULL!	#NULL!	1	7.42	0	147	0	0	214	0	6.62	1	0.65	1	0.15	0	1.7	27.5535	10.6	0	12	0	3.73	0	0.53	0	1.7	0	1.57	0
张素英	30.53	1	0	0	1	0	0	1	0	71	1	1	34	0	0	46	0	33	56	0	0	0	8.1	0	125	0	1	227	0	6.82	1	0.93	1	0.14	0	0.8	27.5786	10.4	0	12.6	0	2.85	0	0.53	0	0.8	1	1.59	0
潘维学	32.13	1	0	1	0	0	1	0	1	74	1	1	31	0	0	59	1	47	42	1	0	1	7.18	0	133	0	0	216	0	6.38	1	0.56	1	0.24	0	1.22	27.6558	11.7	0	14.8	0	3.87	0	0.44	0	1.22	0	2.08	0
李玉春	31.82	1	0	1	0	0	0	1	1	63	1	0	30	0	0	46	0	30	65	0	0	0	9.81	1	125	0	1	141	0	8.65	1	0.85	1	0.31	0	1.13	27.7107	11.1	0	13.1	0	4.13	0	0.94	0	1.13	0	2.31	0
齐玉藩	30	0	0	0	1	0	1	0	1	70	1	1	41	1	1	55	1	43	42	1	0	1	10.22	1	147	0	0	201	0	8.57	1	1.17	0	0.46	0	1.25	27.9517	10	0	11.7	0	3.89	0	0.93	0	1.25	0	2.22	0
刘淑芹	32.2	1	0	0	1	0	1	0	0	64	1	0	35	0	0	46	0	33	55	0	0	0	8.16	0	152	0	0	169	0	7.37	1	0.66	1	0.12	0	0.72	28.0493	9.8	0	10.4	0	3.62	0	1.69	0	0.72	1	2.13	0
宋华强	33	1	0	1	0	0	1	0	1	64	1	0	39	1	1	59	1	43	51	1	0	0	15.56	1	125	0	1	196	0	14.71	1	0.48	1	0.33	0	0.76	28.6477	12	0	15.3	0	3.23	0	1.34	0	0.76	1	1.86	0
莫玉兰	29.41	1	0	1	0	0	1	0	0	69	1	1	35	0	0	50	0	38	46	1	0	1	7.64	0	143	0	0	178	0	6.44	1	0.87	1	0.32	0	1.01	28.6614	11.2	0	13.5	0	2.93	0	0.82	0	1.01	0	1.45	0
庞翠环	32.9	1	0	1	0	0	1	0	0	65	1	0	34	0	0	49	0	34	57	0	0	0	18.15	1	129	0	1	238	0	17.19	1	0.61	1	0.33	0	0.69	28.7875	9.7	0	10.5	0	2.41	0	0.96	0	0.69	1	1.28	0
王小虎	40.2	0	0	0	1	0	1	0	1	58	0	0	#NULL!	#NULL!	0	#NULL!	#NULL!	#NULL!	#NULL!	#NULL!	#NULL!	1	1.18	0	146	0	0	199	0	4.13	0	4.31	0	0.55	0	0.93	87.0647	10.9	0	14.2	0	3.58	0	1.47	0	0.93	1	1.97	0
张洪涛	39.7	0	0	0	1	0	1	0	1	70	1	1	#NULL!	#NULL!	0	50	0	41	38	1	1	1	1.91	0	154	0	0	23	0	6.8	1	3.88	0	0.76	1	0.76	89.6778	10.4	0	12.3	0	4.56	0	2	1	0.76	1	2.89	0
刘玉柱	34.9	1	0	0	1	0	1	0	1	62	1	0	34	0	0	62	1	50	39	1	1	1	1.33	0	134	0	0	246	0	8.72	1	1.9	0	0.52	0	0.91	187.862	9.6	0	10.5	0	2.75	0	1.3	0	0.91	1	1.25	0
丁贵	35.9	0	0	1	0	0	1	0	1	62	1	0	35	0	0	51	0	31	70	0	0	0	8.95	0	145	0	0	179	0	78.3	1	17.3	0	2.7	1	1.3	243.694	11	0	13.9	0	3.51	0	2.14	1	1.3	0	1.24	0
[truncated: 21 more columns]
